# Supplementary material for: Growth and physiological response of Yulu Hippophae rhamnoides to drought stress and its omics analysis
Source: Plant Signal Behav. 2024 Dec 9;19(1):2439256. doi: 10.1080/15592324.2024.2439256 (PMC11633206; doi:10.1080/15592324.2024.2439256)
Supplement: Supporting Information.xlsx [file KPSB_A_2439256_SM5793.xlsx]

## Sheet: Table S1
Table S1 Data filtering statistics table of Yulu Hippophae rhamnoides
sample	raw reads	clean reads	raw_bases(G)	clean reads ratio	error rate	Q20	Q30	GC pct
Y_CK_1	24961039	23821849	7.5	0.9544	0.03	0.9795	0.9395	0.422
Y_CK_2	23102464	22221626	6.9	0.9619	0.03	0.9789	0.9381	0.4214
Y_CK_3	23198213	22421575	7	0.9665	0.03	0.9786	0.9375	0.4202
Y_T1_1	20479629	19555769	6.1	0.9549	0.02	0.981	0.9448	0.4199
Y_T1_2	23784572	22808110	7.1	0.9589	0.02	0.9807	0.9425	0.4212
Y_T1_3	23052578	21988182	6.9	0.9538	0.03	0.9795	0.9399	0.4218
Y_T2_1	22429399	21508314	6.7	0.9589	0.02	0.9807	0.9444	0.425
Y_T2_2	23425989	22349616	7	0.9541	0.03	0.9746	0.9325	0.4269
Y_T2_3	27366843	26224221	8.2	0.9582	0.02	0.9811	0.9452	0.4215
Y: Yulu Hippophae rhamnoides, CK: control, T1: moderate stress, T2: severe stress.

## Sheet: Table S2
Table S2 Data assembly statistics table of Yulu Hippophae rhamnoides
Type	min length	mean length	median length	max length	N50	N90	total nucleotides
Transcript	301	1782	1463	18162	2528	910	279123596
Unigene	301	1413	874	18162	2319	566	74563702

## Sheet: Table S3
Table S3 Transcriptome differential gene statistics table of Yulu Hippophae rhamnoides
compare	all	up	down	threshold
T1vsCK	5789	2739	3050	DESeq2 pval<0.05 |log2FoldChange|>0
T2vsCK	5594	2536	3058	DESeq2 pval<0.05 |log2FoldChange|>0
T2vsT1	1319	472	847	DESeq2 pval<0.05 |log2FoldChange|>0
CK: control, T1: moderate stress, T2: severe stress.

## Sheet: Table S4
Table S4 Protein identification statistics table of Yulu Hippophae rhamnoides
Total spectra	Matched spectrum	Peptide	Identified protein	ALL
232180	24180	16961	5345	5326

## Sheet: Table S5
Table S5 Differential protein statistics table of Yulu Hippophae rhamnoides
Compared Samples	Num. of Total Quant.	regulated Type	fold-change>1.2
T1.vs.CK	5325	up-regulated	32
		down-regulated	31
T2.vs.CK	5324	up-regulated	381
		down-regulated	631
T2.vs.T1	5324	up-regulated	233
		down-regulated	348
CK: control, T1: moderate stress, T2: severe stress.
