# Supplementary material for: Growth and physiological response of Yulu Hippophae rhamnoides to drought stress and its omics analysis
Source: Plant Signal Behav. 2024 Dec 9;19(1):2439256. doi: 10.1080/15592324.2024.2439256 (PMC11633206; doi:10.1080/15592324.2024.2439256)
Supplement: RNA Seq Power.xlsx [file KPSB_A_2439256_SM5792.xlsx]

## Sheet: Sheet1
compare	sequencing depth	sample size	Coefficient of variation	effect	Alpha	power
T1vsCK	67.264	3	0.0732979	2	0.05	0.999969
T2vsCK	70.2159	3	0.118477	2	0.05	0.998993
T2vsT1	68.1641	3	0.0955179	2	0.05	0.999803
