# Supplementary material for: Growth and physiological response of Yulu Hippophae rhamnoides to drought stress and its omics analysis
Source: Plant Signal Behav. 2024 Dec 9;19(1):2439256. doi: 10.1080/15592324.2024.2439256 (PMC11633206; doi:10.1080/15592324.2024.2439256)
Supplement: Supporting Information__Fig4_data.xlsx [file KPSB_A_2439256_SM5791.xlsx]

## Sheet: T1.vs.CK.KEGG_Enrich
MapID	MapTitle	Pvalue	AdjustedPv	x	y	n	N	EnrichDirect	ProtIDs	Description
map03450	Non-homologous end-joining	0.0151513	0.310215	1	2	15	1973	Over	Cluster-10207.15102;orf2	XP_018840890.1 PREDICTED: ATP-dependent DNA helicase 2 subunit KU80 [Juglans regia]
map00909	Sesquiterpenoid and triterpenoid biosynthesis	0.0300881	0.310215	1	4	15	1973	Over	Cluster-10207.15931;orf1	PON55133.1 FAD/NAD(P)-binding domain containing protein [Parasponia andersonii]
map00010	Glycolysis / Gluconeogenesis	0.0387769	0.310215	3	102	15	1973	Over	Cluster-10207.20383;orf1 Cluster-10207.19894;orf2 Gene.5321::Cluster-10207.15048::g.5321::m.5321	XP_021620844.1 fructose-bisphosphate aldolase 6, cytosolic-like [Manihot esculenta],XP_022724436.1 pyruvate decarboxylase 1-like [Durio zibethinus],-
map00710	Carbon fixation in photosynthetic organisms	0.057476	0.319249	2	52	15	1973	Over	Cluster-10207.20383;orf1 Cluster-10207.19138;orf1	XP_021620844.1 fructose-bisphosphate aldolase 6, cytosolic-like [Manihot esculenta],XP_015899175.1 malate dehydrogenase, mitochondrial [Ziziphus jujuba]
map00100	Steroid biosynthesis	0.0665103	0.319249	1	9	15	1973	Over	Cluster-10207.15931;orf1	PON55133.1 FAD/NAD(P)-binding domain containing protein [Parasponia andersonii]
map00450	Selenocompound metabolism	0.0947246	0.378898	1	13	15	1973	Over	Cluster-10207.20739;orf1	XP_024028898.1 methionine S-methyltransferase [Morus notabilis]
map00910	Nitrogen metabolism	0.128873	0.441852	1	18	15	1973	Over	Cluster-10207.23190;orf1	PSR97936.1 Cyanate hydratase [Actinidia chinensis var. chinensis]
map00040	Pentose and glucuronate interconversions	0.18733	0.561991	1	27	15	1973	Over	Cluster-10207.20018;orf1	XP_015877912.1 pectinesterase 2-like [Ziziphus jujuba]
map04146	Peroxisome	0.298924	0.5922	1	46	15	1973	Over	Cluster-10207.22916;orf1	XP_021823260.1 phytanoyl-CoA dioxygenase [Prunus avium]
map00030	Pentose phosphate pathway	0.309799	0.5922	1	48	15	1973	Over	Cluster-10207.20383;orf1	XP_021620844.1 fructose-bisphosphate aldolase 6, cytosolic-like [Manihot esculenta]
map00051	Fructose and mannose metabolism	0.315177	0.5922	1	49	15	1973	Over	Cluster-10207.20383;orf1	XP_021620844.1 fructose-bisphosphate aldolase 6, cytosolic-like [Manihot esculenta]
map00630	Glyoxylate and dicarboxylate metabolism	0.336301	0.5922	1	53	15	1973	Over	Cluster-10207.19138;orf1	XP_015899175.1 malate dehydrogenase, mitochondrial [Ziziphus jujuba]
map00020	Citrate cycle (TCA cycle)	0.361851	0.5922	1	58	15	1973	Over	Cluster-10207.19138;orf1	XP_015899175.1 malate dehydrogenase, mitochondrial [Ziziphus jujuba]
map01110	Biosynthesis of secondary metabolites	0.395545	0.5922	6	578	15	1973	Over	Cluster-10207.20383;orf1 Cluster-10207.19894;orf2 Cluster-10207.19138;orf1 Gene.5321::Cluster-10207.15048::g.5321::m.5321 Cluster-10207.36842;orf1 Cluster-10207.15931;orf1	XP_021620844.1 fructose-bisphosphate aldolase 6, cytosolic-like [Manihot esculenta],XP_022724436.1 pyruvate decarboxylase 1-like [Durio zibethinus],XP_015899175.1 malate dehydrogenase, mitochondrial [Ziziphus jujuba],-,RVW68436.1 Peroxidase 27 [Vitis vinifera],PON55133.1 FAD/NAD(P)-binding domain containing protein [Parasponia andersonii]
map00270	Cysteine and methionine metabolism	0.396082	0.5922	1	65	15	1973	Over	Cluster-10207.19138;orf1	XP_015899175.1 malate dehydrogenase, mitochondrial [Ziziphus jujuba]
map03015	mRNA surveillance pathway	0.414865	0.5922	1	69	15	1973	Over	Cluster-10207.25071;orf1	PON97621.1 DNA/RNA-binding domain, Est1-type [Trema orientale]
map00940	Phenylpropanoid biosynthesis	0.419475	0.5922	1	70	15	1973	Over	Cluster-10207.36842;orf1	RVW68436.1 Peroxidase 27 [Vitis vinifera]
map00620	Pyruvate metabolism	0.450807	0.601075	1	77	15	1973	Over	Cluster-10207.19138;orf1	XP_015899175.1 malate dehydrogenase, mitochondrial [Ziziphus jujuba]
map00520	Amino sugar and nucleotide sugar metabolism	0.500874	0.632683	1	89	15	1973	Over	Cluster-10207.23232;orf1	OAY52100.1 hypothetical protein MANES_04G057600 [Manihot esculenta]
map03040	Spliceosome	0.57152	0.685823	1	108	15	1973	Over	Cluster-10207.21214;orf2	XP_018825686.1 PREDICTED: protein CWC15 homolog [Juglans regia]
map01200	Carbon metabolism	0.667038	0.762329	2	208	15	1973	Over	Cluster-10207.20383;orf1 Cluster-10207.19138;orf1	XP_021620844.1 fructose-bisphosphate aldolase 6, cytosolic-like [Manihot esculenta],XP_015899175.1 malate dehydrogenase, mitochondrial [Ziziphus jujuba]
map01100	Metabolic pathways	0.916793	1	8	960	15	1973	Over	Cluster-10207.20383;orf1 Cluster-10207.19894;orf2 Cluster-10207.19138;orf1 Gene.5321::Cluster-10207.15048::g.5321::m.5321 Cluster-10207.23232;orf1 Cluster-10207.36842;orf1 Cluster-10207.20018;orf1 Cluster-10207.15931;orf1	XP_021620844.1 fructose-bisphosphate aldolase 6, cytosolic-like [Manihot esculenta],XP_022724436.1 pyruvate decarboxylase 1-like [Durio zibethinus],XP_015899175.1 malate dehydrogenase, mitochondrial [Ziziphus jujuba],-,OAY52100.1 hypothetical protein MANES_04G057600 [Manihot esculenta],RVW68436.1 Peroxidase 27 [Vitis vinifera],XP_015877912.1 pectinesterase 2-like [Ziziphus jujuba],PON55133.1 FAD/…
map04141	Protein processing in endoplasmic reticulum	1	1	1	129	15	1973	Over	Cluster-10207.17519;orf3	PON82365.1 Endoplasmic reticulum oxidoreductin [Trema orientale]

## Sheet: T2.vs.CK.KEGG_Enrich
MapID	MapTitle	Pvalue	AdjustedPv	x	y	n	N	EnrichDirect	ProtIDs	Description
map00592	alpha-Linolenic acid metabolism	0.00128213	0.117157	12	25	400	1973	Over	Cluster-10207.20795;orf1 Cluster-10207.25510;orf2 Cluster-10207.17453;orf1 Cluster-10207.16827;orf2 Cluster-10207.21885;orf1 Cluster-10207.23013;orf1 Cluster-10207.20795;orf2 Cluster-10207.16956;orf2 Cluster-10207.19840;orf1 Cluster-10207.11846;orf1 Cluster-10207.19302;orf1 Cluster-10207.16956;orf1	KYP50522.1 Prostaglandin G/H synthase 2 [Cajanus cajan],PON60581.1 4-coumarate-CoA ligase [Parasponia andersonii],XP_015898310.1 peroxisomal fatty acid beta-oxidation multifunctional protein AIM1 [Ziziphus jujuba],KDO56683.1 hypothetical protein CISIN_1g013626mg [Citrus sinensis],PON81583.1 hypothetical protein TorRG33x02_226210, partial [Trema orientale],XP_010106073.1 allene oxide synthase 1, c…
map00950	Isoquinoline alkaloid biosynthesis	0.00253108	0.117157	8	14	400	1973	Over	Cluster-10207.20510;orf1 Cluster-10207.18259;orf1 Cluster-10207.19270;orf1 Cluster-10207.21035;orf2 Cluster-10207.22316;orf2 Cluster-10207.22316;orf1 Cluster-10207.21035;orf3 Cluster-10207.21035;orf1	PON80533.1 Aromatic-L-amino-acid decarboxylase [Parasponia andersonii],XP_010090566.1 bifunctional aspartate aminotransferase and glutamate/aspartate-prephenate aminotransferase [Morus notabilis],EXB39772.1 Bifunctional aspartate aminotransferase and glutamate/aspartate-prephenate aminotransferase [Morus notabilis],EXC25194.1 Aspartate aminotransferase [Morus notabilis],XP_015882484.1 uncharacter…
map00100	Steroid biosynthesis	0.00322451	0.117157	6	9	400	1973	Over	Cluster-10207.22309;orf1 Cluster-10207.21380;orf1 Cluster-10207.19842;orf2 Cluster-10207.19474;orf3 Gene.4757::Cluster-10207.23329::g.4757::m.4757 Cluster-10207.15931;orf1	XP_015887788.1 24-methylenesterol C-methyltransferase 2 [Ziziphus jujuba],PON50239.1 Calcium-dependent calmodulin-binding protein [Parasponia andersonii],XP_024022039.1 cycloartenol-C-24-methyltransferase [Morus notabilis],XP_021819902.1 cycloartenol synthase [Prunus avium],-,PON55133.1 FAD/NAD(P)-binding domain containing protein [Parasponia andersonii]
map00960	Tropane, piperidine and pyridine alkaloid biosynthesis	0.0171786	0.320739	8	18	400	1973	Over	Cluster-10207.18259;orf1 Cluster-10207.19270;orf1 Cluster-10207.21035;orf2 Cluster-10207.22316;orf2 Cluster-10207.22316;orf1 Cluster-10207.21035;orf3 Cluster-10207.19150;orf1 Cluster-10207.21035;orf1	XP_010090566.1 bifunctional aspartate aminotransferase and glutamate/aspartate-prephenate aminotransferase [Morus notabilis],EXB39772.1 Bifunctional aspartate aminotransferase and glutamate/aspartate-prephenate aminotransferase [Morus notabilis],EXC25194.1 Aspartate aminotransferase [Morus notabilis],XP_015882484.1 uncharacterized protein LOC107418311 [Ziziphus jujuba],XP_015882484.1 uncharacteri…
map01110	Biosynthesis of secondary metabolites	0.0174595	0.320739	137	578	400	1973	Over	Cluster-10207.20383;orf1 Cluster-10207.21447;orf1 Gene.6805::Cluster-10207.20602::g.6805::m.6805 Cluster-10207.19246;orf1 Cluster-10207.17705;orf1 Cluster-10207.21411;orf1 Cluster-10207.20038;orf2 Cluster-10207.18777;orf1 Cluster-10207.22285;orf1 Cluster-10207.18539;orf1 Cluster-10207.24644;orf1 Cluster-10207.20823;orf1 Cluster-10207.20510;orf1 Cluster-10207.19671;orf1 Cluster-10207.19654;orf1 Cl…	XP_021620844.1 fructose-bisphosphate aldolase 6, cytosolic-like [Manihot esculenta],XP_002530635.1 aconitate hydratase 1 [Ricinus communis],-,XP_018816811.1 PREDICTED: 6-phosphogluconate dehydrogenase, decarboxylating 3 [Juglans regia],XP_011461639.1 PREDICTED: pyruvate kinase, cytosolic isozyme [Fragaria vesca subsp. vesca],XP_002519286.1 dihydrolipoyl dehydrogenase 1, mitochondrial [Ricinus com…
map00591	Linoleic acid metabolism	0.0176553	0.320739	4	6	400	1973	Over	Cluster-10207.17800;orf1 Cluster-10207.16956;orf2 Cluster-10207.17800;orf2 Cluster-10207.16956;orf1	PON59878.1 Lipoxygenase [Trema orientale],XP_021647483.1 lipoxygenase 6, chloroplastic [Hevea brasiliensis],PON59878.1 Lipoxygenase [Trema orientale],XP_021647483.1 lipoxygenase 6, chloroplastic [Hevea brasiliensis]
map00250	Alanine, aspartate and glutamate metabolism	0.0219558	0.341883	16	46	400	1973	Over	Cluster-10207.20244;orf1 Cluster-10207.19923;orf2 Cluster-10207.21035;orf2 Gene.7749::Cluster-10207.23618::g.7749::m.7749 Cluster-10207.14534;orf1 Cluster-10207.14690;orf1 Cluster-10207.21551;orf1 Cluster-10207.19923;orf3 Cluster-10207.18652;orf3 Cluster-10207.18652;orf2 Cluster-10207.26787;orf1 Cluster-10207.20794;orf1 Cluster-10207.26787;orf2 Cluster-10207.21035;orf3 Cluster-10207.20794;orf2 Cl…	ONI15222.1 hypothetical protein PRUPE_3G031100 [Prunus persica],PNS99919.2 hypothetical protein POPTR_015G017500 [Populus trichocarpa],EXC25194.1 Aspartate aminotransferase [Morus notabilis],-,XP_015885969.1 argininosuccinate lyase, chloroplastic isoform X2 [Ziziphus jujuba],XP_009371979.1 PREDICTED: alanine--glyoxylate aminotransferase 2 homolog 2, mitochondrial-like [Pyrus x bretschneideri],AAT…
map00909	Sesquiterpenoid and triterpenoid biosynthesis	0.0281249	0.370895	3	4	400	1973	Over	Gene.4757::Cluster-10207.23329::g.4757::m.4757 Cluster-10207.26533;orf1 Cluster-10207.15931;orf1	-,XP_024031863.1 lupeol synthase isoform X1 [Morus notabilis],PON55133.1 FAD/NAD(P)-binding domain containing protein [Parasponia andersonii]
map00910	Nitrogen metabolism	0.0704715	0.705767	7	18	400	1973	Over	Cluster-10207.17188;orf1 Cluster-10207.19923;orf2 Cluster-10207.21136;orf1 Cluster-10207.21551;orf1 Cluster-10207.19923;orf3 Cluster-10207.20794;orf1 Cluster-10207.20794;orf2	XP_015894785.1 carbonic anhydrase 2-like isoform X1 [Ziziphus jujuba],PNS99919.2 hypothetical protein POPTR_015G017500 [Populus trichocarpa],PON82066.1 Sulphite reductase, assimilatory [Trema orientale],AAT39510.1 glutamine synthetase [Elaeagnus umbellata],PNS99919.2 hypothetical protein POPTR_015G017500 [Populus trichocarpa],XP_023526073.1 glutamine synthetase leaf isozyme, chloroplastic-like [C…
map00053	Ascorbate and aldarate metabolism	0.0810751	0.705767	13	40	400	1973	Over	Cluster-10207.20759;orf1 Cluster-10207.18539;orf1 Cluster-10207.21110;orf1 Cluster-10207.18424;orf1 Cluster-10207.8010;orf1 Cluster-10207.8178;orf1 Gene.2422::Cluster-10207.17098::g.2422::m.2422 Cluster-10207.23617;orf1 Cluster-10207.17196;orf2 Cluster-10207.12020;orf1 Gene.2423::Cluster-10207.17098::g.2423::m.2423 Cluster-10207.8178;orf2 Cluster-10207.16333;orf1	XP_015879845.1 UDP-glucose 6-dehydrogenase 1 [Ziziphus jujuba],XP_012085348.1 aldehyde dehydrogenase family 2 member B7, mitochondrial [Jatropha curcas],XP_016688607.1 PREDICTED: L-ascorbate peroxidase, cytosolic [Gossypium hirsutum],XP_009374884.1 PREDICTED: inositol-phosphate phosphatase-like [Pyrus x bretschneideri],XP_023908497.1 aldehyde dehydrogenase family 2 member B4, mitochondrial-like […
map00310	Lysine degradation	0.084174	0.705767	7	19	400	1973	Over	Cluster-10207.18539;orf1 Cluster-10207.15958;orf2 Cluster-10207.8010;orf1 Cluster-10207.10011;orf1 Cluster-10207.17181;orf3 Cluster-10207.27204;orf2 Cluster-10207.17181;orf1	XP_012085348.1 aldehyde dehydrogenase family 2 member B7, mitochondrial [Jatropha curcas],XP_023874879.1 dihydrolipoyllysine-residue succinyltransferase component of 2-oxoglutarate dehydrogenase complex 2, mitochondrial-like [Quercus suber],XP_023908497.1 aldehyde dehydrogenase family 2 member B4, mitochondrial-like [Quercus suber],ALC76524.1 acetyl-CoA acetyltransferase [Euphorbia helioscopia],X…
map00900	Terpenoid backbone biosynthesis	0.084174	0.705767	7	19	400	1973	Over	Cluster-10207.22777;orf1 Cluster-10207.19670;orf1 Cluster-10207.20575;orf1 Cluster-10207.10011;orf1 Cluster-10207.24020;orf3 Cluster-10207.24020;orf1 Cluster-10207.27339;orf1	XP_024029316.1 diphosphomevalonate decarboxylase MVD2, peroxisomal [Morus notabilis],XP_024029316.1 diphosphomevalonate decarboxylase MVD2, peroxisomal [Morus notabilis],XP_004298742.1 PREDICTED: LOW QUALITY PROTEIN: hydroxymethylglutaryl-CoA synthase [Fragaria vesca subsp. vesca],ALC76524.1 acetyl-CoA acetyltransferase [Euphorbia helioscopia],ARE72270.1 MVA kinase, partial [Cannabis sativa],ARE7…
map00360	Phenylalanine metabolism	0.0962092	0.749057	11	33	400	1973	Over	Cluster-10207.22285;orf1 Cluster-10207.20510;orf1 Cluster-10207.18259;orf1 Cluster-10207.19270;orf1 Cluster-10207.20855;orf1 Cluster-10207.21035;orf2 Cluster-10207.22316;orf2 Cluster-10207.22316;orf1 Cluster-10207.21035;orf3 Cluster-10207.23850;orf1 Cluster-10207.21035;orf1	XP_002312013.1 phenylalanine ammonia-lyase G4 [Populus trichocarpa],PON80533.1 Aromatic-L-amino-acid decarboxylase [Parasponia andersonii],XP_010090566.1 bifunctional aspartate aminotransferase and glutamate/aspartate-prephenate aminotransferase [Morus notabilis],EXB39772.1 Bifunctional aspartate aminotransferase and glutamate/aspartate-prephenate aminotransferase [Morus notabilis],XP_021909902.1…
map00350	Tyrosine metabolism	0.144684	0.964755	9	27	400	1973	Over	Cluster-10207.20510;orf1 Cluster-10207.18259;orf1 Cluster-10207.19270;orf1 Cluster-10207.21035;orf2 Cluster-10207.22316;orf2 Cluster-10207.22316;orf1 Cluster-10207.18453;orf2 Cluster-10207.21035;orf3 Cluster-10207.21035;orf1	PON80533.1 Aromatic-L-amino-acid decarboxylase [Parasponia andersonii],XP_010090566.1 bifunctional aspartate aminotransferase and glutamate/aspartate-prephenate aminotransferase [Morus notabilis],EXB39772.1 Bifunctional aspartate aminotransferase and glutamate/aspartate-prephenate aminotransferase [Morus notabilis],EXC25194.1 Aspartate aminotransferase [Morus notabilis],XP_015882484.1 uncharacter…
map00730	Thiamine metabolism	0.152425	0.964755	3	7	400	1973	Over	Cluster-10207.20142;orf1 Cluster-10207.18004;orf1 Cluster-10207.27353;orf2	PRQ33733.1 putative thiazole biosynthetic enzyme Thi4 family, FAD/NAD(P)-binding domain-containing protein [Rosa chinensis],EAY80740.1 hypothetical protein OsI_35920 [Oryza sativa Indica Group],XP_015937927.1 adenylate kinase 4 [Arachis duranensis]
map04144	Endocytosis	0.169109	0.964755	19	69	400	1973	Over	Cluster-10207.21024;orf2 Cluster-10207.20077;orf1 Cluster-10207.24279;orf1 Cluster-10207.22242;orf1 Gene.960::Cluster-10207.26118::g.960::m.960 Cluster-10207.21216;orf2 Cluster-10207.18870;orf1 Cluster-10207.25430;orf1 Cluster-10207.20888;orf1 Cluster-10207.26244;orf1 Cluster-10207.25112;orf1 Cluster-10207.20341;orf1 Cluster-10207.26779;orf1 Cluster-10207.27255;orf1 Cluster-10207.14976;orf1 Clust…	XP_004287404.1 PREDICTED: heat shock cognate 70 kDa protein 2-like [Fragaria vesca subsp. vesca],XP_010095881.1 stromal 70 kDa heat shock-related protein, chloroplastic [Morus notabilis],GAU18298.1 hypothetical protein TSUD_201850 [Trifolium subterraneum],ESR49004.1 hypothetical protein CICLE_v10030488mg [Citrus clementina],-,XP_015895878.1 epidermal growth factor receptor substrate 15 isoform X1…
map00220	Arginine biosynthesis	0.18133	0.964755	9	28	400	1973	Over	Cluster-10207.20244;orf1 Cluster-10207.21035;orf2 Cluster-10207.14534;orf1 Cluster-10207.21551;orf1 Cluster-10207.20794;orf1 Cluster-10207.17949;orf1 Cluster-10207.21035;orf3 Cluster-10207.20794;orf2 Cluster-10207.21035;orf1	ONI15222.1 hypothetical protein PRUPE_3G031100 [Prunus persica],EXC25194.1 Aspartate aminotransferase [Morus notabilis],XP_015885969.1 argininosuccinate lyase, chloroplastic isoform X2 [Ziziphus jujuba],AAT39510.1 glutamine synthetase [Elaeagnus umbellata],XP_023526073.1 glutamine synthetase leaf isozyme, chloroplastic-like [Cucurbita pepo subsp. pepo],AZL41242.1 mitochondrion N-acetylornithine a…
map00603	Glycosphingolipid biosynthesis - globo and isoglobo series	0.184864	0.964755	2	4	400	1973	Over	Cluster-10207.26511;orf1 Cluster-10207.25922;orf2	EEF41561.1 alpha-galactosidase/alpha-n-acetylgalactosaminidase, putative [Ricinus communis],XP_015873599.1 beta-hexosaminidase 3 [Ziziphus jujuba]
map00051	Fructose and mannose metabolism	0.199454	0.964755	14	49	400	1973	Over	Cluster-10207.20383;orf1 Cluster-10207.20002;orf1 Cluster-10207.20653;orf3 Cluster-10207.21415;orf1 Cluster-10207.18353;orf1 Cluster-10207.14570;orf1 Cluster-10207.16138;orf2 Gene.7590::Cluster-10207.23555::g.7590::m.7590 Cluster-10207.15194;orf1 Cluster-10207.22614;orf2 Cluster-10207.21415;orf2 Gene.3250::Cluster-10207.27694::g.3250::m.3250 Cluster-10207.14256;orf1 Cluster-10207.18353;orf2	XP_021620844.1 fructose-bisphosphate aldolase 6, cytosolic-like [Manihot esculenta],XP_021678413.1 fructose-bisphosphate aldolase 3, chloroplastic [Hevea brasiliensis],PON37364.1 Nucleotidyl transferase domain containing protein [Parasponia andersonii],KDP43855.1 hypothetical protein JCGZ_20865 [Jatropha curcas],OWM81144.1 hypothetical protein CDL15_Pgr007175 [Punica granatum],XP_009375669.1 PRED…
map00380	Tryptophan metabolism	0.203556	0.964755	5	15	400	1973	Over	Cluster-10207.18539;orf1 Cluster-10207.20510;orf1 Cluster-10207.8010;orf1 Cluster-10207.10011;orf1 Cluster-10207.27204;orf2	XP_012085348.1 aldehyde dehydrogenase family 2 member B7, mitochondrial [Jatropha curcas],PON80533.1 Aromatic-L-amino-acid decarboxylase [Parasponia andersonii],XP_023908497.1 aldehyde dehydrogenase family 2 member B4, mitochondrial-like [Quercus suber],ALC76524.1 acetyl-CoA acetyltransferase [Euphorbia helioscopia],XP_018814540.1 PREDICTED: 2-oxoglutarate dehydrogenase, mitochondrial [Juglans re…
map00400	Phenylalanine, tyrosine and tryptophan biosynthesis	0.205291	0.964755	13	45	400	1973	Over	Cluster-10207.19671;orf1 Cluster-10207.18259;orf1 Cluster-10207.19270;orf1 Cluster-10207.19225;orf2 Cluster-10207.22581;orf1 Cluster-10207.21035;orf2 Gene.5738::Cluster-10207.20343::g.5738::m.5738 Cluster-10207.19078;orf1 Cluster-10207.20752;orf1 Cluster-10207.22581;orf2 Cluster-10207.23701;orf1 Cluster-10207.21035;orf3 Cluster-10207.21035;orf1	GAV83266.1 DAHP_synth_2 domain-containing protein [Cephalotus follicularis],XP_010090566.1 bifunctional aspartate aminotransferase and glutamate/aspartate-prephenate aminotransferase [Morus notabilis],EXB39772.1 Bifunctional aspartate aminotransferase and glutamate/aspartate-prephenate aminotransferase [Morus notabilis],XP_010106268.1 phospho-2-dehydro-3-deoxyheptonate aldolase 2, chloroplastic […
map00600	Sphingolipid metabolism	0.248829	0.964755	4	11	400	1973	Over	Cluster-10207.26511;orf1 Cluster-10207.22150;orf1 Cluster-10207.22150;orf2 Cluster-10207.17694;orf1	EEF41561.1 alpha-galactosidase/alpha-n-acetylgalactosaminidase, putative [Ricinus communis],PON79864.1 Beta-glucosidase GBA2-type [Trema orientale],PON79864.1 Beta-glucosidase GBA2-type [Trema orientale],PON70863.1 Neutral/alkaline nonlysosomal ceramidase [Parasponia andersonii]
map00072	Synthesis and degradation of ketone bodies	0.268236	0.964755	2	5	400	1973	Over	Cluster-10207.20575;orf1 Cluster-10207.10011;orf1	XP_004298742.1 PREDICTED: LOW QUALITY PROTEIN: hydroxymethylglutaryl-CoA synthase [Fragaria vesca subsp. vesca],ALC76524.1 acetyl-CoA acetyltransferase [Euphorbia helioscopia]
map00073	Cutin, suberine and wax biosynthesis	0.268236	0.964755	2	5	400	1973	Over	Cluster-10207.24198;orf1 Cluster-10207.26731;orf1	PON39520.1 Cytochrome P450, E-class, group I [Trema orientale],XP_023897881.1 cytochrome P450 86B1-like [Quercus suber]
map04070	Phosphatidylinositol signaling system	0.268435	0.964755	6	20	400	1973	Over	Cluster-10207.18716;orf1 Cluster-10207.20076;orf1 Cluster-10207.18424;orf1 Cluster-10207.17196;orf2 Cluster-3029.0;orf1 Cluster-10207.21217;orf1	RCV45074.1 hypothetical protein SETIT_9G423800v2 [Setaria italica],EOA28003.1 hypothetical protein CARUB_v10024180mg [Capsella rubella],XP_009374884.1 PREDICTED: inositol-phosphate phosphatase-like [Pyrus x bretschneideri],XP_009372986.1 PREDICTED: bifunctional phosphatase IMPL2, chloroplastic-like isoform X2 [Pyrus x bretschneideri],CCI42487.1 unnamed protein product [Albugo candida],PON54383.1 …
map00511	Other glycan degradation	0.277615	0.964755	4	12	400	1973	Over	Cluster-10207.16910;orf1 Cluster-10207.25922;orf2 Cluster-10207.22150;orf1 Cluster-10207.22150;orf2	XP_009335951.1 PREDICTED: alpha-L-fucosidase 2 [Pyrus x bretschneideri],XP_015873599.1 beta-hexosaminidase 3 [Ziziphus jujuba],PON79864.1 Beta-glucosidase GBA2-type [Trema orientale],PON79864.1 Beta-glucosidase GBA2-type [Trema orientale]
map01230	Biosynthesis of amino acids	0.298955	0.987457	46	197	400	1973	Over	Cluster-10207.20383;orf1 Cluster-10207.21447;orf1 Gene.6805::Cluster-10207.20602::g.6805::m.6805 Cluster-10207.17705;orf1 Cluster-10207.20038;orf2 Cluster-10207.18777;orf1 Cluster-10207.24644;orf1 Cluster-10207.19671;orf1 Cluster-10207.19654;orf1 Cluster-10207.20244;orf1 Cluster-10207.18259;orf1 Cluster-10207.19270;orf1 Cluster-10207.20002;orf1 Cluster-10207.21206;orf2 Cluster-10207.19225;orf2 Cl…	XP_021620844.1 fructose-bisphosphate aldolase 6, cytosolic-like [Manihot esculenta],XP_002530635.1 aconitate hydratase 1 [Ricinus communis],-,XP_011461639.1 PREDICTED: pyruvate kinase, cytosolic isozyme [Fragaria vesca subsp. vesca],XP_015879690.1 isocitrate dehydrogenase [NADP] [Ziziphus jujuba],XP_002283911.1 PREDICTED: pyruvate kinase 1, cytosolic [Vitis vinifera],KDP23344.1 hypothetical prote…
map00280	Valine, leucine and isoleucine degradation	0.357014	0.993136	10	36	400	1973	Over	Cluster-10207.21411;orf1 Cluster-10207.18539;orf1 Cluster-10207.14690;orf1 Cluster-10207.21816;orf2 Cluster-10207.20575;orf1 Cluster-10207.8010;orf1 Cluster-10207.21946;orf3 Cluster-10207.10011;orf1 Cluster-10207.24181;orf1 Cluster-10207.21946;orf1	XP_002519286.1 dihydrolipoyl dehydrogenase 1, mitochondrial [Ricinus communis],XP_012085348.1 aldehyde dehydrogenase family 2 member B7, mitochondrial [Jatropha curcas],XP_009371979.1 PREDICTED: alanine--glyoxylate aminotransferase 2 homolog 2, mitochondrial-like [Pyrus x bretschneideri],XP_015899901.1 probable acyl-CoA dehydrogenase IBR3 [Ziziphus jujuba],XP_004298742.1 PREDICTED: LOW QUALITY PR…
map00514	Other types of O-glycan biosynthesis	0.364454	0.993136	1	2	400	1973	Over	Gene.624::Cluster-10207.18109::g.624::m.624	-
map00901	Indole alkaloid biosynthesis	0.364454	0.993136	1	2	400	1973	Over	Cluster-10207.20510;orf1	PON80533.1 Aromatic-L-amino-acid decarboxylase [Parasponia andersonii]
map00944	Flavone and flavonol biosynthesis	0.364454	0.993136	1	2	400	1973	Over	Gene.7080::Cluster-10207.18956::g.7080::m.7080	-
map00965	Betalain biosynthesis	0.364454	0.993136	1	2	400	1973	Over	Cluster-10207.20510;orf1	PON80533.1 Aromatic-L-amino-acid decarboxylase [Parasponia andersonii]
map03450	Non-homologous end-joining	0.364454	0.993136	1	2	400	1973	Over	Cluster-10207.15102;orf2	XP_018840890.1 PREDICTED: ATP-dependent DNA helicase 2 subunit KU80 [Juglans regia]
map00640	Propanoate metabolism	0.388006	1	8	28	400	1973	Over	Cluster-10207.21411;orf1 Cluster-10207.20824;orf1 Cluster-10207.20824;orf2 Cluster-10207.21816;orf2 Cluster-10207.21946;orf3 Cluster-10207.10011;orf1 Cluster-10207.24181;orf1 Cluster-10207.21946;orf1	XP_002519286.1 dihydrolipoyl dehydrogenase 1, mitochondrial [Ricinus communis],XP_015885550.1 acetyl-CoA carboxylase 1-like [Ziziphus jujuba],XP_015885550.1 acetyl-CoA carboxylase 1-like [Ziziphus jujuba],XP_015899901.1 probable acyl-CoA dehydrogenase IBR3 [Ziziphus jujuba],XP_015895615.1 3-hydroxyisobutyryl-CoA hydrolase 1-like [Ziziphus jujuba],ALC76524.1 acetyl-CoA acetyltransferase [Euphorbia…
map00071	Fatty acid degradation	0.409325	1	10	37	400	1973	Over	Cluster-10207.18539;orf1 Cluster-10207.17453;orf1 Cluster-10207.16827;orf2 Cluster-10207.21885;orf1 Cluster-10207.21816;orf2 Cluster-10207.25753;orf2 Cluster-10207.8010;orf1 Cluster-10207.10011;orf1 Cluster-10207.19302;orf1 Cluster-10207.26289;orf1	XP_012085348.1 aldehyde dehydrogenase family 2 member B7, mitochondrial [Jatropha curcas],XP_015898310.1 peroxisomal fatty acid beta-oxidation multifunctional protein AIM1 [Ziziphus jujuba],KDO56683.1 hypothetical protein CISIN_1g013626mg [Citrus sinensis],PON81583.1 hypothetical protein TorRG33x02_226210, partial [Trema orientale],XP_015899901.1 probable acyl-CoA dehydrogenase IBR3 [Ziziphus juj…
map01100	Metabolic pathways	0.441319	1	202	960	400	1973	Over	Cluster-10207.20383;orf1 Cluster-10207.20759;orf1 Cluster-10207.21447;orf1 Gene.6805::Cluster-10207.20602::g.6805::m.6805 Cluster-10207.20142;orf1 Cluster-10207.20542;orf2 Cluster-10207.19246;orf1 Cluster-10207.17705;orf1 Cluster-10207.21411;orf1 Cluster-10207.20038;orf2 Cluster-10207.18777;orf1 Cluster-10207.22285;orf1 Cluster-10207.18539;orf1 Cluster-10207.24644;orf1 Cluster-10207.20823;orf1 Cl…	XP_021620844.1 fructose-bisphosphate aldolase 6, cytosolic-like [Manihot esculenta],XP_015879845.1 UDP-glucose 6-dehydrogenase 1 [Ziziphus jujuba],XP_002530635.1 aconitate hydratase 1 [Ricinus communis],-,PRQ33733.1 putative thiazole biosynthetic enzyme Thi4 family, FAD/NAD(P)-binding domain-containing protein [Rosa chinensis],XP_015869329.1 sucrose synthase [Ziziphus jujuba],XP_018816811.1 PREDI…
map00410	beta-Alanine metabolism	0.47355	1	7	25	400	1973	Over	Cluster-10207.18539;orf1 Cluster-10207.22316;orf2 Cluster-10207.21816;orf2 Cluster-10207.22316;orf1 Cluster-10207.8010;orf1 Cluster-10207.21946;orf3 Cluster-10207.21946;orf1	XP_012085348.1 aldehyde dehydrogenase family 2 member B7, mitochondrial [Jatropha curcas],XP_015882484.1 uncharacterized protein LOC107418311 [Ziziphus jujuba],XP_015899901.1 probable acyl-CoA dehydrogenase IBR3 [Ziziphus jujuba],XP_015882484.1 uncharacterized protein LOC107418311 [Ziziphus jujuba],XP_023908497.1 aldehyde dehydrogenase family 2 member B4, mitochondrial-like [Quercus suber],XP_015…
map00604	Glycosphingolipid biosynthesis - ganglio series	0.493433	1	1	3	400	1973	Over	Cluster-10207.25922;orf2	XP_015873599.1 beta-hexosaminidase 3 [Ziziphus jujuba]
map00710	Carbon fixation in photosynthetic organisms	0.49376	1	13	52	400	1973	Over	Cluster-10207.20383;orf1 Gene.6805::Cluster-10207.20602::g.6805::m.6805 Cluster-10207.19654;orf1 Cluster-10207.20244;orf1 Cluster-10207.20002;orf1 Cluster-10207.24399;orf1 Cluster-10207.18664;orf1 Cluster-10207.18809;orf1 Cluster-10207.21035;orf2 Cluster-10207.23792;orf1 Cluster-10207.20621;orf1 Cluster-10207.21035;orf3 Cluster-10207.21035;orf1	XP_021620844.1 fructose-bisphosphate aldolase 6, cytosolic-like [Manihot esculenta],-,XP_002315071.2 glyceraldehyde-3-phosphate dehydrogenase GAPCP2, chloroplastic [Populus trichocarpa],ONI15222.1 hypothetical protein PRUPE_3G031100 [Prunus persica],XP_021678413.1 fructose-bisphosphate aldolase 3, chloroplastic [Hevea brasiliensis],XP_015899177.1 phosphoenolpyruvate carboxylase, housekeeping isoz…
map00561	Glycerolipid metabolism	0.546227	1	7	26	400	1973	Over	Cluster-10207.18539;orf1 Cluster-10207.26511;orf1 Cluster-10207.17449;orf1 Cluster-10207.8010;orf1 Cluster-10207.27511;orf2 Cluster-10207.18105;orf1 Cluster-10207.16913;orf2	XP_012085348.1 aldehyde dehydrogenase family 2 member B7, mitochondrial [Jatropha curcas],EEF41561.1 alpha-galactosidase/alpha-n-acetylgalactosaminidase, putative [Ricinus communis],PON92098.1 Phospholipid/glycerol acyltransferase [Trema orientale],XP_023908497.1 aldehyde dehydrogenase family 2 member B4, mitochondrial-like [Quercus suber],XP_023891361.1 1-acyl-sn-glycerol-3-phosphate acyltransfe…
map00300	Lysine biosynthesis	0.635143	1	2	7	400	1973	Over	Cluster-10207.13871;orf1 Cluster-10207.16253;orf1	PON83380.1 LL-diaminopimelate aminotransferase [Trema orientale],XP_008231032.1 PREDICTED: aspartokinase 2, chloroplastic isoform X2 [Prunus mume]
map04120	Ubiquitin mediated proteolysis	0.653564	1	8	32	400	1973	Over	Cluster-10207.17524;orf1 Cluster-10207.26063;orf1 Cluster-10207.24834;orf1 Gene.2507::Cluster-10207.15735::g.2507::m.2507 Cluster-10207.23639;orf1 Cluster-10207.25069;orf2 Cluster-10207.30517;orf2 Cluster-10207.23106;orf2	EXB37970.1 Ubiquitin-activating enzyme E1 2 [Morus notabilis],XP_015874586.1 ubiquitin-activating enzyme E1 1 [Ziziphus jujuba],XP_015874587.1 ubiquitin-activating enzyme E1 1 [Ziziphus jujuba],-,XP_024027158.1 LOW QUALITY PROTEIN: E3 ubiquitin-protein ligase UPL1 [Morus notabilis],XP_015892483.1 SUMO-activating enzyme subunit 2 isoform X1 [Ziziphus jujuba],XP_010106562.1 elongin-C [Morus notabil…
map00940	Phenylpropanoid biosynthesis	0.692053	1	16	70	400	1973	Over	Cluster-10207.22285;orf1 Cluster-10207.16742;orf1 Cluster-10207.20855;orf1 Cluster-10207.21049;orf1 Cluster-10207.23710;orf3 Cluster-10207.22783;orf1 Cluster-10207.18033;orf2 Cluster-10207.21836;orf1 Gene.2809::Cluster-10207.21037::g.2809::m.2809 Cluster-10207.24350;orf1 Cluster-10207.10978;orf1 Cluster-10207.18769;orf1 Cluster-10207.18411;orf1 Cluster-10207.19181;orf1 Cluster-10207.23850;orf1 Cl…	XP_002312013.1 phenylalanine ammonia-lyase G4 [Populus trichocarpa],XP_027358056.1 peroxidase P7-like [Abrus precatorius],XP_021909902.1 trans-cinnamate 4-monooxygenase [Carica papaya],XP_024159046.1 uncharacterized protein LOC112166431 [Rosa chinensis],XP_015878697.1 caffeic acid 3-O-methyltransferase [Ziziphus jujuba],XP_015888882.1 caffeic acid 3-O-methyltransferase-like [Ziziphus jujuba],OVA0…
map00340	Histidine metabolism	0.717872	1	3	12	400	1973	Over	Cluster-10207.18539;orf1 Cluster-10207.8010;orf1 Cluster-10207.17196;orf2	XP_012085348.1 aldehyde dehydrogenase family 2 member B7, mitochondrial [Jatropha curcas],XP_023908497.1 aldehyde dehydrogenase family 2 member B4, mitochondrial-like [Quercus suber],XP_009372986.1 PREDICTED: bifunctional phosphatase IMPL2, chloroplastic-like isoform X2 [Pyrus x bretschneideri]
map00945	Stilbenoid, diarylheptanoid and gingerol biosynthesis	0.717872	1	3	12	400	1973	Over	Cluster-10207.20855;orf1 Cluster-10207.19181;orf1 Cluster-10207.16896;orf1	XP_021909902.1 trans-cinnamate 4-monooxygenase [Carica papaya],XP_015894412.1 acylsugar acyltransferase 3-like [Ziziphus jujuba],XP_023895630.1 cytochrome P450 98A2 [Quercus suber]
map00670	One carbon pool by folate	0.734247	1	3	13	400	1973	Over	Cluster-10207.18810;orf1 Cluster-10207.13772;orf1 Cluster-10207.12851;orf2	GAY49991.1 hypothetical protein CUMW_123250 [Citrus unshiu],XP_023548526.1 serine hydroxymethyltransferase 4-like [Cucurbita pepo subsp. pepo],XP_022714438.1 phosphoribosylglycinamide formyltransferase, chloroplastic-like isoform X1 [Durio zibethinus]
map00030	Pentose phosphate pathway	0.779963	1	11	48	400	1973	Over	Cluster-10207.20383;orf1 Gene.6805::Cluster-10207.20602::g.6805::m.6805 Cluster-10207.19246;orf1 Gene.6998::Cluster-10207.22683::g.6998::m.6998 Cluster-10207.20002;orf1 Cluster-10207.18353;orf1 Cluster-10207.19637;orf3 Cluster-10207.18253;orf1 Cluster-10207.16138;orf2 Gene.6353::Cluster-10207.20937::g.6353::m.6353 Cluster-10207.18353;orf2	XP_021620844.1 fructose-bisphosphate aldolase 6, cytosolic-like [Manihot esculenta],-,XP_018816811.1 PREDICTED: 6-phosphogluconate dehydrogenase, decarboxylating 3 [Juglans regia],-,XP_021678413.1 fructose-bisphosphate aldolase 3, chloroplastic [Hevea brasiliensis],OWM81144.1 hypothetical protein CDL15_Pgr007175 [Punica granatum],XP_015895899.1 uncharacterized protein LOC107429684 [Ziziphus jujub…
map00020	Citrate cycle (TCA cycle)	0.805888	1	13	58	400	1973	Over	Cluster-10207.21447;orf1 Cluster-10207.21411;orf1 Cluster-10207.20038;orf2 Cluster-10207.19515;orf3 Cluster-10207.15958;orf2 Cluster-10207.21423;orf2 Cluster-10207.21791;orf1 Cluster-10207.21363;orf2 Cluster-10207.20621;orf1 Cluster-10207.17181;orf3 Cluster-10207.27204;orf2 Cluster-10207.17181;orf1 Cluster-10207.22000;orf1	XP_002530635.1 aconitate hydratase 1 [Ricinus communis],XP_002519286.1 dihydrolipoyl dehydrogenase 1, mitochondrial [Ricinus communis],XP_015879690.1 isocitrate dehydrogenase [NADP] [Ziziphus jujuba],OWM89659.1 hypothetical protein CDL15_Pgr024407 [Punica granatum],XP_023874879.1 dihydrolipoyllysine-residue succinyltransferase component of 2-oxoglutarate dehydrogenase complex 2, mitochondrial-lik…
map00480	Glutathione metabolism	0.805888	1	13	58	400	1973	Over	Cluster-10207.19246;orf1 Cluster-10207.20038;orf2 Cluster-10207.21110;orf1 Gene.6998::Cluster-10207.22683::g.6998::m.6998 Cluster-10207.20012;orf1 Cluster-10207.20932;orf2 Cluster-10207.20664;orf2 Cluster-10207.24813;orf1 Cluster-10207.8178;orf1 Gene.6353::Cluster-10207.20937::g.6353::m.6353 Cluster-10207.12020;orf1 Cluster-10207.8178;orf2 Cluster-10207.16333;orf1	XP_018816811.1 PREDICTED: 6-phosphogluconate dehydrogenase, decarboxylating 3 [Juglans regia],XP_015879690.1 isocitrate dehydrogenase [NADP] [Ziziphus jujuba],XP_016688607.1 PREDICTED: L-ascorbate peroxidase, cytosolic [Gossypium hirsutum],-,XP_024031203.1 puromycin-sensitive aminopeptidase isoform X1 [Morus notabilis],XP_015891899.1 glutathione S-transferase PARB-like [Ziziphus jujuba],XP_009608…
map00500	Starch and sucrose metabolism	0.835446	1	16	73	400	1973	Over	Cluster-10207.20542;orf2 Cluster-10207.21415;orf1 Cluster-10207.21049;orf1 Cluster-10207.26237;orf1 Cluster-10207.21813;orf2 Cluster-10207.27842;orf1 Cluster-10207.24088;orf2 Cluster-10207.23839;orf1 Cluster-10207.21415;orf2 Cluster-10207.14697;orf2 Gene.3763::Cluster-10207.20005::g.3763::m.3763 Cluster-10207.24927;orf1 Gene.3250::Cluster-10207.27694::g.3250::m.3250 Cluster-10207.26216;orf1 Clust…	XP_015869329.1 sucrose synthase [Ziziphus jujuba],KDP43855.1 hypothetical protein JCGZ_20865 [Jatropha curcas],XP_024159046.1 uncharacterized protein LOC112166431 [Rosa chinensis],XP_015881696.1 glucan endo-1,3-beta-glucosidase 6 [Ziziphus jujuba],PON93415.1 Glucose-1-phosphate adenylyltransferase [Trema orientale],XP_008337809.1 sucrose synthase [Malus domestica],PON73593.1 Glycoside hydrolase […
map04626	Plant-pathogen interaction	0.838648	1	11	49	400	1973	Over	Cluster-10207.19753;orf1 Cluster-10207.21705;orf1 Cluster-10207.18716;orf1 Cluster-10207.20076;orf1 Cluster-10207.21021;orf2 Gene.3627::Cluster-10207.23081::g.3627::m.3627 Gene.5840::Cluster-10207.14310::g.5840::m.5840 Cluster-3029.0;orf1 Gene.888::Cluster-10207.10534::g.888::m.888 Cluster-10207.17435;orf3 Cluster-10207.22438;orf1	XP_008238645.1 PREDICTED: probable calcium-binding protein CML13 [Prunus mume],XP_009379513.1 PREDICTED: probable calcium-binding protein CML13 [Pyrus x bretschneideri],RCV45074.1 hypothetical protein SETIT_9G423800v2 [Setaria italica],EOA28003.1 hypothetical protein CARUB_v10024180mg [Capsella rubella],XP_012070830.1 calcium-dependent protein kinase 33 [Jatropha curcas],-,-,CCI42487.1 unnamed pr…
map03015	mRNA surveillance pathway	0.876185	1	15	69	400	1973	Over	Cluster-10207.20871;orf1 Cluster-10207.18756;orf1 Cluster-10207.19352;orf2 Cluster-10207.20085;orf2 Cluster-10207.17999;orf1 Cluster-10207.25202;orf2 Cluster-10207.18486;orf2 Cluster-10207.15443;orf1 Cluster-10207.21798;orf1 Cluster-10207.25583;orf1 Cluster-10207.22102;orf2 Cluster-10207.25867;orf1 Cluster-10207.25071;orf1 Cluster-10207.17975;orf3 Gene.7743::Cluster-10207.29763::g.7743::m.7743	XP_010109739.1 heterogeneous nuclear ribonucleoprotein 1 [Morus notabilis],XP_007222942.1 heterogeneous nuclear ribonucleoprotein 1 [Prunus persica],ONI34388.1 hypothetical protein PRUPE_1G479900 [Prunus persica],XP_020549744.1 serine/threonine-protein phosphatase 2A 65 kDa regulatory subunit A beta isoform isoform X1 [Sesamum indicum],PWA98681.1 eRF1 domain 1/Pelota-like protein [Artemisia annua…
map00520	Amino sugar and nucleotide sugar metabolism	0.901992	1	19	89	400	1973	Over	Cluster-10207.20759;orf1 Cluster-10207.20578;orf2 Cluster-10207.20034;orf1 Cluster-10207.20653;orf3 Cluster-10207.21415;orf1 Cluster-10207.21540;orf1 Cluster-10207.21813;orf2 Cluster-10207.25922;orf2 Cluster-10207.17105;orf1 Cluster-10207.14570;orf1 Gene.7590::Cluster-10207.23555::g.7590::m.7590 Cluster-10207.22614;orf2 Cluster-10207.22188;orf1 Cluster-10207.21415;orf2 Cluster-10207.23232;orf1 Ge…	XP_015879845.1 UDP-glucose 6-dehydrogenase 1 [Ziziphus jujuba],RXI05774.1 hypothetical protein DVH24_017816 [Malus domestica],XP_023887068.1 trifunctional UDP-glucose 4,6-dehydratase/UDP-4-keto-6-deoxy-D-glucose 3,5-epimerase/UDP-4-keto-L-rhamnose-reductase RHM1 [Quercus suber],PON37364.1 Nucleotidyl transferase domain containing protein [Parasponia andersonii],KDP43855.1 hypothetical protein JCG…
map00941	Flavonoid biosynthesis	0.910529	1	6	26	400	1973	Over	Cluster-10207.20823;orf1 Cluster-10207.20855;orf1 Cluster-10207.20668;orf1 Gene.7080::Cluster-10207.18956::g.7080::m.7080 Cluster-10207.19181;orf1 Cluster-10207.16896;orf1	AGH13332.1 chalcone synthase [Rhus chinensis],XP_021909902.1 trans-cinnamate 4-monooxygenase [Carica papaya],XP_015884708.1 dihydroflavonol 4-reductase-like [Ziziphus jujuba],-,XP_015894412.1 acylsugar acyltransferase 3-like [Ziziphus jujuba],XP_023895630.1 cytochrome P450 98A2 [Quercus suber]
map03018	RNA degradation	0.912804	1	13	60	400	1973	Over	Cluster-10207.20870;orf1 Cluster-10207.26325;orf1 Cluster-10207.16320;orf3 Cluster-10207.23596;orf1 Cluster-10207.16320;orf1 Cluster-10207.16138;orf2 Gene.5846::Cluster-10207.24951::g.5846::m.5846 Cluster-10207.12435;orf1 Gene.3398::Cluster-10207.30183::g.3398::m.3398 Cluster-10207.14294;orf2 Cluster-10207.20358;orf1 Gene.5847::Cluster-10207.24951::g.5847::m.5847 Cluster-10207.19926;orf1	XP_008373227.1 heat shock 70 kDa protein, mitochondrial [Malus domestica],XP_022999746.1 heat shock 70 kDa protein, mitochondrial-like [Cucurbita maxima],XP_015881518.1 enhancer of mRNA-decapping protein 4-like [Ziziphus jujuba],XP_015900750.1 enhancer of mRNA-decapping protein 4-like [Ziziphus jujuba],XP_015881518.1 enhancer of mRNA-decapping protein 4-like [Ziziphus jujuba],PON84774.1 ATP-depen…
map04146	Peroxisome	0.948487	1	10	46	400	1973	Over	Cluster-10207.20038;orf2 Cluster-10207.16827;orf2 Cluster-10207.21885;orf1 Gene.1463::Cluster-10207.18232::g.1463::m.1463 Cluster-10207.25753;orf2 Cluster-10207.15200;orf1 Cluster-10207.24020;orf3 Cluster-10207.19302;orf1 Cluster-10207.26289;orf1 Cluster-10207.24020;orf1	XP_015879690.1 isocitrate dehydrogenase [NADP] [Ziziphus jujuba],KDO56683.1 hypothetical protein CISIN_1g013626mg [Citrus sinensis],PON81583.1 hypothetical protein TorRG33x02_226210, partial [Trema orientale],-,XP_010107999.1 long chain acyl-CoA synthetase 6, peroxisomal [Morus notabilis],PSS11203.1 Peroxisome biogenesis protein like [Actinidia chinensis var. chinensis],ARE72270.1 MVA kinase, par…
map03013	RNA transport	0.949946	1	20	95	400	1973	Over	Gene.2736::Cluster-10207.21190::g.2736::m.2736 Cluster-10207.28257;orf1 Cluster-10207.17198;orf1 Cluster-10207.19352;orf2 Cluster-10207.19968;orf1 Cluster-10207.18127;orf1 Cluster-10207.24733;orf1 Cluster-10207.21355;orf1 Cluster-10207.26927;orf2 Gene.4703::Cluster-10207.24244::g.4703::m.4703 Cluster-10207.18486;orf2 Cluster-10207.22621;orf1 Cluster-10207.21420;orf2 Cluster-10207.29769;orf3 Clust…	-,XP_015894574.1 nuclear pore complex protein NUP35 [Ziziphus jujuba],XP_023913738.1 importin subunit beta-1-like [Quercus suber],ONI34388.1 hypothetical protein PRUPE_1G479900 [Prunus persica],EYU27980.1 hypothetical protein MIMGU_mgv1a003522mg [Erythran
map01212	Fatty acid metabolism	0.960538	1	12	56	400	1973	Over	Cluster-10207.20824;orf1 Cluster-10207.17453;orf1 Cluster-10207.20824;orf2 Cluster-10207.16827;orf2 Cluster-10207.21885;orf1 Cluster-10207.21816;orf2 Cluster-10207.25753;orf2 Cluster-10207.21498;orf2 Cluster-10207.10011;orf1 Cluster-10207.19302;orf1 Cluster-10207.26289;orf1 Cluster-10207.29644;orf1	XP_015885550.1 acetyl-CoA carboxylase 1-like [Ziziphus jujuba],XP_015898310.1 peroxisomal fatty acid beta-oxidation multifunctional protein AIM1 [Ziziphus jujuba],XP_015885550.1 acetyl-CoA carboxylase 1-like [Ziziphus jujuba],KDO56683.1 hypothetical protein CISIN_1g013626mg [Citrus sinensis],PON81583.1 hypothetical protein TorRG33x02_226210, partial [Trema orientale],XP_015899901.1 probable acyl-…
map00620	Pyruvate metabolism	1	1	16	77	400	1973	Over	Cluster-10207.17705;orf1 Cluster-10207.21411;orf1 Cluster-10207.18777;orf1 Cluster-10207.18539;orf1 Cluster-10207.20824;orf1 Cluster-10207.24399;orf1 Cluster-10207.18664;orf1 Cluster-10207.20824;orf2 Gene.5512::Cluster-10207.21852::g.5512::m.5512 Cluster-10207.25681;orf1 Cluster-10207.23792;orf1 Cluster-10207.13022;orf1 Cluster-10207.8010;orf1 Cluster-10207.20621;orf1 Cluster-10207.10011;orf1 Clu…	XP_011461639.1 PREDICTED: pyruvate kinase, cytosolic isozyme [Fragaria vesca subsp. vesca],XP_002519286.1 dihydrolipoyl dehydrogenase 1, mitochondrial [Ricinus communis],XP_002283911.1 PREDICTED: pyruvate kinase 1, cytosolic [Vitis vinifera],XP_012085348.1 aldehyde dehydrogenase family 2 member B7, mitochondrial [Jatropha curcas],XP_015885550.1 acetyl-CoA carboxylase 1-like [Ziziphus jujuba],XP_0…
map00970	Aminoacyl-tRNA biosynthesis	1	1	8	37	400	1973	Over	Cluster-10207.20608;orf1 Cluster-10207.19000;orf1 Cluster-10207.17607;orf1 Cluster-10207.21116;orf1 Cluster-10207.19377;orf2 Cluster-10207.19031;orf1 Cluster-10207.21181;orf1 Cluster-10207.25056;orf1	XP_021814653.1 histidine--tRNA ligase, cytoplasmic [Prunus avium],XP_015874032.1 lysine--tRNA ligase, cytoplasmic [Ziziphus jujuba],XP_024022063.1 LOW QUALITY PROTEIN: isoleucine--tRNA ligase, cytoplasmic [Morus notabilis],PON44620.1 Threonine-tRNA ligase, class IIa [Parasponia andersonii],KDO52980.1 hypothetical protein CISIN_1g001826mg [Citrus sinensis],XP_027360503.1 tyrosine--tRNA ligase 1, c…
map03040	Spliceosome	1	1	22	108	400	1973	Over	Cluster-10207.21024;orf2 Cluster-10207.20077;orf1 Cluster-10207.24279;orf1 Cluster-10207.21777;orf1 Cluster-10207.21189;orf1 Cluster-10207.12107;orf1 Cluster-10207.19352;orf2 Cluster-10207.20644;orf1 Cluster-10207.23167;orf1 Cluster-10207.29213;orf1 Cluster-10207.20649;orf2 Cluster-10207.24132;orf1 Cluster-10207.18486;orf2 Cluster-10207.21798;orf1 Cluster-10207.25264;orf1 Cluster-10207.17508;orf1…	XP_004287404.1 PREDICTED: heat shock cognate 70 kDa protein 2-like [Fragaria vesca subsp. vesca],XP_010095881.1 stromal 70 kDa heat shock-related protein, chloroplastic [Morus notabilis],GAU18298.1 hypothetical protein TSUD_201850 [Trifolium subterraneum],XP_010913855.1 DExH-box ATP-dependent RNA helicase DExH12 [Elaeis guineensis],XP_010097211.1 pre-mRNA-processing-splicing factor 8A [Morus nota…
map00563	Glycosylphosphatidylinositol (GPI)-anchor biosynthesis	1	1	1	4	400	1973	Over	Cluster-10207.19275;orf1	XP_015879234.1 GPI ethanolamine phosphate transferase 1 [Ziziphus jujuba]
map01040	Biosynthesis of unsaturated fatty acids	1	1	4	19	400	1973	Over	Cluster-10207.16827;orf2 Cluster-10207.21885;orf1 Cluster-10207.21498;orf2 Cluster-10207.19302;orf1	KDO56683.1 hypothetical protein CISIN_1g013626mg [Citrus sinensis],PON81583.1 hypothetical protein TorRG33x02_226210, partial [Trema orientale],XP_021628521.1 stearoyl-[acyl-carrier-protein] 9-desaturase, chloroplastic-like [Manihot esculenta],XP_018825075.1 PREDICTED: peroxisomal acyl-coenzyme A oxidase 1 [Juglans regia]

## Sheet: T2.vs.T1.KEGG_Enrich
MapID	MapTitle	Pvalue	AdjustedPv	x	y	n	N	EnrichDirect	ProtIDs	Description
map00071	Fatty acid degradation	0.000417678	0.0392617	12	37	221	1973	Over	Cluster-10207.17453;orf1 Cluster-10207.16827;orf2 Cluster-10207.16582;orf1 Cluster-10207.17882;orf1 Cluster-10207.21816;orf2 Cluster-10207.25753;orf2 Cluster-10207.21816;orf1 Cluster-10207.8010;orf1 Cluster-10207.10011;orf1 Gene.548::Cluster-10207.20555::g.548::m.548 Cluster-10207.19302;orf1 Cluster-10207.25753;orf1	XP_015898310.1 peroxisomal fatty acid beta-oxidation multifunctional protein AIM1 [Ziziphus jujuba],KDO56683.1 hypothetical protein CISIN_1g013626mg [Citrus sinensis],XP_007201943.1 aldehyde dehydrogenase family 7 member A1 [Prunus persica],XP_015885699.1 long chain acyl-CoA synthetase 9, chloroplastic [Ziziphus jujuba],XP_015899901.1 probable acyl-CoA dehydrogenase IBR3 [Ziziphus jujuba],XP_0101…
map00360	Phenylalanine metabolism	0.00228465	0.107378	10	33	221	1973	Over	Cluster-10207.22285;orf1 Cluster-10207.20510;orf1 Cluster-10207.18259;orf1 Cluster-10207.19270;orf1 Cluster-10207.20855;orf1 Cluster-10207.22316;orf1 Cluster-10207.16182;orf1 Cluster-10207.23850;orf1 Cluster-10207.25571;orf2 Cluster-10207.21035;orf1	XP_002312013.1 phenylalanine ammonia-lyase G4 [Populus trichocarpa],PON80533.1 Aromatic-L-amino-acid decarboxylase [Parasponia andersonii],XP_010090566.1 bifunctional aspartate aminotransferase and glutamate/aspartate-prephenate aminotransferase [Morus notabilis],EXB39772.1 Bifunctional aspartate aminotransferase and glutamate/aspartate-prephenate aminotransferase [Morus notabilis],XP_021909902.1…
map01212	Fatty acid metabolism	0.00743187	0.221404	13	56	221	1973	Over	Cluster-10207.20824;orf1 Cluster-10207.17453;orf1 Cluster-10207.16827;orf2 Cluster-10207.17882;orf1 Cluster-10207.21816;orf2 Cluster-10207.25753;orf2 Cluster-10207.21816;orf1 Cluster-10207.10011;orf1 Gene.548::Cluster-10207.20555::g.548::m.548 Cluster-10207.19302;orf1 Cluster-10207.19879;orf2 Cluster-10207.25753;orf1 Cluster-10207.29644;orf1	XP_015885550.1 acetyl-CoA carboxylase 1-like [Ziziphus jujuba],XP_015898310.1 peroxisomal fatty acid beta-oxidation multifunctional protein AIM1 [Ziziphus jujuba],KDO56683.1 hypothetical protein CISIN_1g013626mg [Citrus sinensis],XP_015885699.1 long chain acyl-CoA synthetase 9, chloroplastic [Ziziphus jujuba],XP_015899901.1 probable acyl-CoA dehydrogenase IBR3 [Ziziphus jujuba],XP_010107999.1 lon…
map00960	Tropane, piperidine and pyridine alkaloid biosynthesis	0.010733	0.221404	6	18	221	1973	Over	Cluster-10207.18259;orf1 Cluster-10207.19270;orf1 Cluster-10207.22316;orf1 Cluster-10207.16182;orf1 Cluster-10207.20399;orf1 Cluster-10207.21035;orf1	XP_010090566.1 bifunctional aspartate aminotransferase and glutamate/aspartate-prephenate aminotransferase [Morus notabilis],EXB39772.1 Bifunctional aspartate aminotransferase and glutamate/aspartate-prephenate aminotransferase [Morus notabilis],XP_015882484.1 uncharacterized protein LOC107418311 [Ziziphus jujuba],ONI02386.1 hypothetical protein PRUPE_6G194700 [Prunus persica],XP_024183393.1 trop…
map00965	Betalain biosynthesis	0.0124963	0.221404	2	2	221	1973	Over	Cluster-10207.20510;orf1 Cluster-10207.15232;orf2	PON80533.1 Aromatic-L-amino-acid decarboxylase [Parasponia andersonii],XP_015879641.1 extradiol ring-cleavage dioxygenase-like [Ziziphus jujuba]
map00950	Isoquinoline alkaloid biosynthesis	0.0144337	0.221404	5	14	221	1973	Over	Cluster-10207.20510;orf1 Cluster-10207.18259;orf1 Cluster-10207.19270;orf1 Cluster-10207.22316;orf1 Cluster-10207.21035;orf1	PON80533.1 Aromatic-L-amino-acid decarboxylase [Parasponia andersonii],XP_010090566.1 bifunctional aspartate aminotransferase and glutamate/aspartate-prephenate aminotransferase [Morus notabilis],EXB39772.1 Bifunctional aspartate aminotransferase and glutamate/aspartate-prephenate aminotransferase [Morus notabilis],XP_015882484.1 uncharacterized protein LOC107418311 [Ziziphus jujuba],EXC25194.1 A…
map00592	alpha-Linolenic acid metabolism	0.0164875	0.221404	7	25	221	1973	Over	Cluster-10207.25510;orf2 Cluster-10207.17453;orf1 Cluster-10207.16827;orf2 Cluster-10207.16956;orf2 Cluster-10207.19840;orf1 Cluster-10207.11846;orf1 Cluster-10207.19302;orf1	PON60581.1 4-coumarate-CoA ligase [Parasponia andersonii],XP_015898310.1 peroxisomal fatty acid beta-oxidation multifunctional protein AIM1 [Ziziphus jujuba],KDO56683.1 hypothetical protein CISIN_1g013626mg [Citrus sinensis],XP_021647483.1 lipoxygenase 6, chloroplastic [Hevea brasiliensis],XP_004287625.1 PREDICTED: 12-oxophytodienoate reductase 3-like [Fragaria vesca subsp. vesca],BBA18085.1 12-o…
map00380	Tryptophan metabolism	0.0197186	0.231694	5	15	221	1973	Over	Cluster-10207.20510;orf1 Cluster-10207.16582;orf1 Cluster-10207.8010;orf1 Cluster-10207.10011;orf1 Cluster-10207.27204;orf2	PON80533.1 Aromatic-L-amino-acid decarboxylase [Parasponia andersonii],XP_007201943.1 aldehyde dehydrogenase family 7 member A1 [Prunus persica],XP_023908497.1 aldehyde dehydrogenase family 2 member B4, mitochondrial-like [Quercus suber],ALC76524.1 acetyl-CoA acetyltransferase [Euphorbia helioscopia],XP_018814540.1 PREDICTED: 2-oxoglutarate dehydrogenase, mitochondrial [Juglans regia]
map00350	Tyrosine metabolism	0.0250838	0.261987	7	27	221	1973	Over	Cluster-10207.20510;orf1 Cluster-10207.18259;orf1 Cluster-10207.19270;orf1 Cluster-10207.22316;orf1 Cluster-10207.16182;orf1 Cluster-10207.18453;orf2 Cluster-10207.21035;orf1	PON80533.1 Aromatic-L-amino-acid decarboxylase [Parasponia andersonii],XP_010090566.1 bifunctional aspartate aminotransferase and glutamate/aspartate-prephenate aminotransferase [Morus notabilis],EXB39772.1 Bifunctional aspartate aminotransferase and glutamate/aspartate-prephenate aminotransferase [Morus notabilis],XP_015882484.1 uncharacterized protein LOC107418311 [Ziziphus jujuba],ONI02386.1 h…
map00510	N-Glycan biosynthesis	0.0337356	0.311207	5	17	221	1973	Over	Cluster-10207.19555;orf1 Cluster-10207.21506;orf1 Cluster-10207.17184;orf1 Cluster-10207.18470;orf2 Gene.7798::Cluster-10207.10872::g.7798::m.7798	PQQ03439.1 dolichyl-diphosphooligosaccharide--protein glycosyltransferase subunit 2 [Prunus yedoensis var. nudiflora],XP_015884116.1 dolichyl-diphosphooligosaccharide--protein glycosyltransferase subunit 1A [Ziziphus jujuba],XP_024030501.1 dolichyl-diphosphooligosaccharide--protein glycosyltransferase subunit DAD1 [Morus notabilis],PON86577.1 Mannose-Glycosyl transferase [Trema orientale],-
map00340	Histidine metabolism	0.0367213	0.311207	4	12	221	1973	Over	Cluster-10207.16582;orf1 Cluster-10207.8010;orf1 Cluster-10207.16182;orf1 Cluster-10207.17196;orf2	XP_007201943.1 aldehyde dehydrogenase family 7 member A1 [Prunus persica],XP_023908497.1 aldehyde dehydrogenase family 2 member B4, mitochondrial-like [Quercus suber],ONI02386.1 hypothetical protein PRUPE_6G194700 [Prunus persica],XP_009372986.1 PREDICTED: bifunctional phosphatase IMPL2, chloroplastic-like isoform X2 [Pyrus x bretschneideri]
map04146	Peroxisome	0.0397286	0.311207	10	46	221	1973	Over	Cluster-10207.20038;orf2 Cluster-10207.16827;orf2 Gene.1463::Cluster-10207.18232::g.1463::m.1463 Cluster-10207.17882;orf1 Cluster-10207.25753;orf2 Gene.548::Cluster-10207.20555::g.548::m.548 Cluster-10207.19302;orf1 Cluster-10207.25753;orf1 Cluster-10207.24020;orf1 Cluster-10207.22916;orf1	XP_015879690.1 isocitrate dehydrogenase [NADP] [Ziziphus jujuba],KDO56683.1 hypothetical protein CISIN_1g013626mg [Citrus sinensis],-,XP_015885699.1 long chain acyl-CoA synthetase 9, chloroplastic [Ziziphus jujuba],XP_010107999.1 long chain acyl-CoA synthetase 6, peroxisomal [Morus notabilis],-,XP_018825075.1 PREDICTED: peroxisomal acyl-coenzyme A oxidase 1 [Juglans regia],XP_010107999.1 long cha…
map00410	beta-Alanine metabolism	0.0525945	0.380298	6	25	221	1973	Over	Cluster-10207.25630;orf1 Cluster-10207.16582;orf1 Cluster-10207.21816;orf2 Cluster-10207.22316;orf1 Cluster-10207.21816;orf1 Cluster-10207.8010;orf1	XP_022137143.1 glutamate decarboxylase-like [Momordica charantia],XP_007201943.1 aldehyde dehydrogenase family 7 member A1 [Prunus persica],XP_015899901.1 probable acyl-CoA dehydrogenase IBR3 [Ziziphus jujuba],XP_015882484.1 uncharacterized protein LOC107418311 [Ziziphus jujuba],XP_015899901.1 probable acyl-CoA dehydrogenase IBR3 [Ziziphus jujuba],XP_023908497.1 aldehyde dehydrogenase family 2 me…
map00970	Aminoacyl-tRNA biosynthesis	0.0593142	0.398253	8	37	221	1973	Over	Cluster-10207.17607;orf1 Cluster-10207.21116;orf1 Cluster-10207.19377;orf2 Cluster-10207.26838;orf1 Cluster-10207.19031;orf1 Cluster-10207.21181;orf1 Cluster-10207.25056;orf1 Cluster-10207.17308;orf1	XP_024022063.1 LOW QUALITY PROTEIN: isoleucine--tRNA ligase, cytoplasmic [Morus notabilis],PON44620.1 Threonine-tRNA ligase, class IIa [Parasponia andersonii],KDO52980.1 hypothetical protein CISIN_1g001826mg [Citrus sinensis],XP_024929772.1 LOW QUALITY PROTEIN: phenylalanine--tRNA ligase beta subunit, cytoplasmic [Ziziphus jujuba],XP_027360503.1 tyrosine--tRNA ligase 1, cytoplasmic isoform X3 [Ab…
map00280	Valine, leucine and isoleucine degradation	0.112838	0.66998	7	36	221	1973	Over	Cluster-10207.21411;orf1 Cluster-10207.16582;orf1 Cluster-10207.14690;orf1 Cluster-10207.21816;orf2 Cluster-10207.21816;orf1 Cluster-10207.8010;orf1 Cluster-10207.10011;orf1	XP_002519286.1 dihydrolipoyl dehydrogenase 1, mitochondrial [Ricinus communis],XP_007201943.1 aldehyde dehydrogenase family 7 member A1 [Prunus persica],XP_009371979.1 PREDICTED: alanine--glyoxylate aminotransferase 2 homolog 2, mitochondrial-like [Pyrus x bretschneideri],XP_015899901.1 probable acyl-CoA dehydrogenase IBR3 [Ziziphus jujuba],XP_015899901.1 probable acyl-CoA dehydrogenase IBR3 [Ziz…
map00591	Linoleic acid metabolism	0.138422	0.730145	2	6	221	1973	Over	Cluster-10207.17800;orf1 Cluster-10207.16956;orf2	PON59878.1 Lipoxygenase [Trema orientale],XP_021647483.1 lipoxygenase 6, chloroplastic [Hevea brasiliensis]
map00945	Stilbenoid, diarylheptanoid and gingerol biosynthesis	0.142789	0.730145	3	12	221	1973	Over	Cluster-10207.20855;orf1 Cluster-10207.29518;orf1 Cluster-10207.19805;orf1	XP_021909902.1 trans-cinnamate 4-monooxygenase [Carica papaya],XP_015886341.1 spermidine hydroxycinnamoyl transferase [Ziziphus jujuba],XP_023903544.1 trans-resveratrol di-O-methyltransferase-like [Quercus suber]
map00310	Lysine degradation	0.15535	0.730145	4	19	221	1973	Over	Cluster-10207.16582;orf1 Cluster-10207.8010;orf1 Cluster-10207.10011;orf1 Cluster-10207.27204;orf2	XP_007201943.1 aldehyde dehydrogenase family 7 member A1 [Prunus persica],XP_023908497.1 aldehyde dehydrogenase family 2 member B4, mitochondrial-like [Quercus suber],ALC76524.1 acetyl-CoA acetyltransferase [Euphorbia helioscopia],XP_018814540.1 PREDICTED: 2-oxoglutarate dehydrogenase, mitochondrial [Juglans regia]
map00900	Terpenoid backbone biosynthesis	0.15535	0.730145	4	19	221	1973	Over	Cluster-10207.22777;orf1 Cluster-10207.10011;orf1 Cluster-10207.24020;orf1 Cluster-10207.27339;orf1	XP_024029316.1 diphosphomevalonate decarboxylase MVD2, peroxisomal [Morus notabilis],ALC76524.1 acetyl-CoA acetyltransferase [Euphorbia helioscopia],ARE72270.1 MVA kinase, partial [Cannabis sativa],XP_024927054.1 LOW QUALITY PROTEIN: geranylgeranyl diphosphate reductase, chloroplastic-like [Ziziphus jujuba]
map00300	Lysine biosynthesis	0.180003	0.764755	2	7	221	1973	Over	Cluster-10207.13871;orf1 Cluster-10207.16253;orf1	PON83380.1 LL-diaminopimelate aminotransferase [Trema orientale],XP_008231032.1 PREDICTED: aspartokinase 2, chloroplastic isoform X2 [Prunus mume]
map00440	Phosphonate and phosphinate metabolism	0.211528	0.764755	1	2	221	1973	Over	Cluster-10207.21444;orf1	XP_019077354.1 PREDICTED: ethanolamine-phosphate cytidylyltransferase [Vitis vinifera]
map00514	Other types of O-glycan biosynthesis	0.211528	0.764755	1	2	221	1973	Over	Cluster-10207.17491;orf1	XP_015879035.1 peptidyl serine alpha-galactosyltransferase [Ziziphus jujuba]
map00901	Indole alkaloid biosynthesis	0.211528	0.764755	1	2	221	1973	Over	Cluster-10207.20510;orf1	PON80533.1 Aromatic-L-amino-acid decarboxylase [Parasponia andersonii]
map00640	Propanoate metabolism	0.232463	0.784883	5	28	221	1973	Over	Cluster-10207.21411;orf1 Cluster-10207.20824;orf1 Cluster-10207.21816;orf2 Cluster-10207.21816;orf1 Cluster-10207.10011;orf1	XP_002519286.1 dihydrolipoyl dehydrogenase 1, mitochondrial [Ricinus communis],XP_015885550.1 acetyl-CoA carboxylase 1-like [Ziziphus jujuba],XP_015899901.1 probable acyl-CoA dehydrogenase IBR3 [Ziziphus jujuba],XP_015899901.1 probable acyl-CoA dehydrogenase IBR3 [Ziziphus jujuba],ALC76524.1 acetyl-CoA acetyltransferase [Euphorbia helioscopia]
map00400	Phenylalanine, tyrosine and tryptophan biosynthesis	0.239596	0.784883	8	45	221	1973	Over	Cluster-10207.18259;orf1 Cluster-10207.19270;orf1 Cluster-10207.19225;orf2 Cluster-10207.22581;orf1 Gene.5738::Cluster-10207.20343::g.5738::m.5738 Cluster-10207.20030;orf2 Cluster-10207.16182;orf1 Cluster-10207.21035;orf1	XP_010090566.1 bifunctional aspartate aminotransferase and glutamate/aspartate-prephenate aminotransferase [Morus notabilis],EXB39772.1 Bifunctional aspartate aminotransferase and glutamate/aspartate-prephenate aminotransferase [Morus notabilis],XP_010106268.1 phospho-2-dehydro-3-deoxyheptonate aldolase 2, chloroplastic [Morus notabilis],PON63031.1 Anthranilate synthase component I [Parasponia an…
map04141	Protein processing in endoplasmic reticulum	0.242145	0.784883	19	129	221	1973	Over	Cluster-10207.21024;orf2 Cluster-10207.24279;orf1 Cluster-10207.25748;orf1 Cluster-10207.14315;orf1 Cluster-10207.22651;orf1 Cluster-10207.19555;orf1 Cluster-10207.10034;orf1 Cluster-10207.13852;orf1 Cluster-10207.21506;orf1 Cluster-10207.27510;orf1 Cluster-10207.19211;orf1 Gene.6075::Cluster-10207.12493::g.6075::m.6075 Cluster-10207.11345;orf1 Cluster-10207.13852;orf3 Cluster-10207.17184;orf1 Cl…	XP_004287404.1 PREDICTED: heat shock cognate 70 kDa protein 2-like [Fragaria vesca subsp. vesca],GAU18298.1 hypothetical protein TSUD_201850 [Trifolium subterraneum],XP_028098650.1 ubiquitin receptor RAD23c-like isoform X4 [Camellia sinensis],XP_027180426.1 17.3 kDa class II heat shock protein-like [Coffea eugenioides],XP_015900825.1 phospholipase A-2-activating protein [Ziziphus jujuba],PQQ03439…
map00100	Steroid biosynthesis	0.266885	0.827124	2	9	221	1973	Over	Cluster-10207.22309;orf1 Cluster-10207.19474;orf3	XP_015887788.1 24-methylenesterol C-methyltransferase 2 [Ziziphus jujuba],XP_021819902.1 cycloartenol synthase [Prunus avium]
map00061	Fatty acid biosynthesis	0.27341	0.827124	6	35	221	1973	Over	Cluster-10207.20824;orf1 Cluster-10207.17882;orf1 Cluster-10207.25753;orf2 Gene.548::Cluster-10207.20555::g.548::m.548 Cluster-10207.19879;orf2 Cluster-10207.25753;orf1	XP_015885550.1 acetyl-CoA carboxylase 1-like [Ziziphus jujuba],XP_015885699.1 long chain acyl-CoA synthetase 9, chloroplastic [Ziziphus jujuba],XP_010107999.1 long chain acyl-CoA synthetase 6, peroxisomal [Morus notabilis],-,XP_027184922.1 stearoyl-[acyl-carrier-protein] 9-desaturase, chloroplastic-like [Coffea eugenioides],XP_010107999.1 long chain acyl-CoA synthetase 6, peroxisomal [Morus notab…
map04144	Endocytosis	0.281574	0.827124	11	69	221	1973	Over	Cluster-10207.21024;orf2 Cluster-10207.24279;orf1 Cluster-10207.22242;orf1 Cluster-10207.21133;orf1 Gene.960::Cluster-10207.26118::g.960::m.960 Cluster-10207.20888;orf1 Cluster-10207.20341;orf1 Cluster-10207.14976;orf1 Cluster-10207.12986;orf1 Cluster-10207.22123;orf1 Cluster-10207.26472;orf1	XP_004287404.1 PREDICTED: heat shock cognate 70 kDa protein 2-like [Fragaria vesca subsp. vesca],GAU18298.1 hypothetical protein TSUD_201850 [Trifolium subterraneum],ESR49004.1 hypothetical protein CICLE_v10030488mg [Citrus clementina],XP_024023044.1 clathrin heavy chain 1 [Morus notabilis],-,PON39372.1 Vacuolar protein sorting-associate protein Vta1/Callose synthase, N-terminal domain containing…
map00790	Folate biosynthesis	0.31064	0.860883	2	10	221	1973	Over	Cluster-10207.28609;orf1 Cluster-10207.28611;orf1	XP_023885278.1 folylpolyglutamate synthase-like [Quercus suber],XP_024927323.1 folylpolyglutamate synthase isoform X3 [Ziziphus jujuba]
map00600	Sphingolipid metabolism	0.353833	0.950295	2	11	221	1973	Over	Cluster-10207.26511;orf1 Cluster-10207.22150;orf1	EEF41561.1 alpha-galactosidase/alpha-n-acetylgalactosaminidase, putative [Ricinus communis],PON79864.1 Beta-glucosidase GBA2-type [Trema orientale]
map00603	Glycosphingolipid biosynthesis - globo and isoglobo series	0.378471	0.966021	1	4	221	1973	Over	Cluster-10207.26511;orf1	EEF41561.1 alpha-galactosidase/alpha-n-acetylgalactosaminidase, putative [Ricinus communis]
map03060	Protein export	0.411471	0.966021	3	16	221	1973	Over	Cluster-10207.10034;orf1 Cluster-10207.22765;orf2 Cluster-10207.24298;orf3	XP_015875014.1 mediator of RNA polymerase II transcription subunit 37a-like [Ziziphus jujuba],XP_021298135.1 signal recognition particle 54 kDa protein 2 [Herrania umbratica],PON45940.1 Signal recognition particle subunit SRP [Parasponia andersonii]
map00130	Ubiquinone and other terpenoid-quinone biosynthesis	0.426798	0.966021	3	17	221	1973	Over	Cluster-10207.20855;orf1 Cluster-10207.23850;orf1 Cluster-10207.25571;orf2	XP_021909902.1 trans-cinnamate 4-monooxygenase [Carica papaya],PON68279.1 4-coumarate CoA ligase [Trema orientale],XP_024926741.1 4-coumarate--CoA ligase-like 7 isoform X2 [Ziziphus jujuba]
map00072	Synthesis and degradation of ketone bodies	0.448231	0.966021	1	5	221	1973	Over	Cluster-10207.10011;orf1	ALC76524.1 acetyl-CoA acetyltransferase [Euphorbia helioscopia]
map00430	Taurine and hypotaurine metabolism	0.448231	0.966021	1	5	221	1973	Over	Cluster-10207.25630;orf1	XP_022137143.1 glutamate decarboxylase-like [Momordica charantia]
map01040	Biosynthesis of unsaturated fatty acids	0.463327	0.966021	3	19	221	1973	Over	Cluster-10207.16827;orf2 Cluster-10207.19302;orf1 Cluster-10207.19879;orf2	KDO56683.1 hypothetical protein CISIN_1g013626mg [Citrus sinensis],XP_018825075.1 PREDICTED: peroxisomal acyl-coenzyme A oxidase 1 [Juglans regia],XP_027184922.1 stearoyl-[acyl-carrier-protein] 9-desaturase, chloroplastic-like [Coffea eugenioides]
map00940	Phenylpropanoid biosynthesis	0.522015	0.966021	10	70	221	1973	Over	Cluster-10207.22285;orf1 Cluster-10207.16742;orf1 Cluster-10207.20855;orf1 Cluster-10207.18033;orf2 Cluster-10207.29518;orf1 Gene.2808::Cluster-10207.21037::g.2808::m.2808 Cluster-10207.24350;orf1 Gene.3272::Cluster-10207.12507::g.3272::m.3272 Cluster-10207.23850;orf1 Cluster-10207.25571;orf2	XP_002312013.1 phenylalanine ammonia-lyase G4 [Populus trichocarpa],XP_027358056.1 peroxidase P7-like [Abrus precatorius],XP_021909902.1 trans-cinnamate 4-monooxygenase [Carica papaya],OVA05704.1 Alkyl hydroperoxide reductase subunit C/ Thiol specific antioxidant [Macleaya cordata],XP_015886341.1 spermidine hydroxycinnamoyl transferase [Ziziphus jujuba],-,XP_023896516.1 peroxidase N-like isoform …
map00250	Alanine, aspartate and glutamate metabolism	0.523859	0.966021	7	46	221	1973	Over	Cluster-10207.18290;orf1 Cluster-10207.25630;orf1 Cluster-10207.26041;orf1 Cluster-10207.14690;orf1 Cluster-10207.18652;orf2 Cluster-10207.26787;orf2 Cluster-10207.21035;orf1	XP_018844545.1 PREDICTED: omega-amidase, chloroplastic [Juglans regia],XP_022137143.1 glutamate decarboxylase-like [Momordica charantia],OMO78320.1 Aminotransferase, class I/classII [Corchorus capsularis],XP_009371979.1 PREDICTED: alanine--glyoxylate aminotransferase 2 homolog 2, mitochondrial-like [Pyrus x bretschneideri],PRQ34548.1 putative asparagine synthase (glutamine-hydrolyzing) [Rosa chin…
map00561	Glycerolipid metabolism	0.524395	0.966021	4	26	221	1973	Over	Cluster-10207.26511;orf1 Cluster-10207.16582;orf1 Cluster-10207.8010;orf1 Cluster-10207.27511;orf2	EEF41561.1 alpha-galactosidase/alpha-n-acetylgalactosaminidase, putative [Ricinus communis],XP_007201943.1 aldehyde dehydrogenase family 7 member A1 [Prunus persica],XP_023908497.1 aldehyde dehydrogenase family 2 member B4, mitochondrial-like [Quercus suber],XP_023891361.1 1-acyl-sn-glycerol-3-phosphate acyltransferase 2 [Quercus suber]
map00220	Arginine biosynthesis	0.545757	0.966021	4	28	221	1973	Over	Cluster-10207.24628;orf1 Cluster-10207.26041;orf1 Cluster-10207.17949;orf1 Cluster-10207.21035;orf1	PON93418.1 Ornithine/putrescine carbamoyltransferase [Trema orientale],OMO78320.1 Aminotransferase, class I/classII [Corchorus capsularis],AZL41242.1 mitochondrion N-acetylornithine aminotransferase [Ceanothus thyrsiflorus],EXC25194.1 Aspartate aminotransferase [Morus notabilis]
map01110	Biosynthesis of secondary metabolites	0.55568	0.966021	69	578	221	1973	Over	Cluster-10207.17705;orf1 Cluster-10207.21411;orf1 Cluster-10207.20038;orf2 Cluster-10207.22285;orf1 Cluster-10207.20823;orf1 Cluster-10207.20510;orf1 Cluster-10207.20824;orf1 Cluster-10207.24628;orf1 Cluster-10207.22777;orf1 Cluster-10207.25510;orf2 Cluster-10207.18259;orf1 Cluster-10207.16742;orf1 Cluster-10207.17453;orf1 Cluster-10207.19270;orf1 Cluster-10207.20855;orf1 Cluster-10207.18353;orf1…	XP_011461639.1 PREDICTED: pyruvate kinase, cytosolic isozyme [Fragaria vesca subsp. vesca],XP_002519286.1 dihydrolipoyl dehydrogenase 1, mitochondrial [Ricinus communis],XP_015879690.1 isocitrate dehydrogenase [NADP] [Ziziphus jujuba],XP_002312013.1 phenylalanine ammonia-lyase G4 [Populus trichocarpa],AGH13332.1 chalcone synthase [Rhus chinensis],PON80533.1 Aromatic-L-amino-acid decarboxylase [Pa…
map00906	Carotenoid biosynthesis	0.565225	0.966021	1	7	221	1973	Over	Cluster-10207.8697;orf2	AIU50088.1 15-cis-zeta-carotene isomerase, partial [Platanus x hispanica]
map04136	Autophagy - other	0.565225	0.966021	1	7	221	1973	Over	Cluster-10207.25202;orf2	Q0DBD3.1 RecName: Full=Serine/threonine-protein phosphatase PP2A-1 catalytic subunit
map00052	Galactose metabolism	0.607474	0.989355	5	38	221	1973	Over	Cluster-10207.26511;orf1 Cluster-10207.23839;orf1 Cluster-10207.21179;orf1 Cluster-10207.19683;orf1 Cluster-10207.18776;orf2	EEF41561.1 alpha-galactosidase/alpha-n-acetylgalactosaminidase, putative [Ricinus communis],PON89474.1 Glycoside hydrolase [Trema orientale],XP_024933212.1 probable galactinol--sucrose galactosyltransferase 6 isoform X1 [Ziziphus jujuba],XP_024933212.1 probable galactinol--sucrose galactosyltransferase 6 isoform X1 [Ziziphus jujuba],XP_021277227.1 ATP-dependent 6-phosphofructokinase 3 [Herrania u…
map00511	Other glycan degradation	0.635398	0.989355	2	12	221	1973	Over	Cluster-10207.16910;orf1 Cluster-10207.22150;orf1	XP_009335951.1 PREDICTED: alpha-L-fucosidase 2 [Pyrus x bretschneideri],PON79864.1 Beta-glucosidase GBA2-type [Trema orientale]
map04712	Circadian rhythm - plant	0.635398	0.989355	2	12	221	1973	Over	Cluster-10207.20823;orf1 Cluster-10207.20004;orf1	AGH13332.1 chalcone synthase [Rhus chinensis],XP_015883189.1 phytochrome B [Ziziphus jujuba]
map00051	Fructose and mannose metabolism	0.642699	0.989355	7	49	221	1973	Over	Cluster-10207.18353;orf1 Cluster-10207.14570;orf1 Cluster-10207.22614;orf2 Cluster-10207.26211;orf1 Cluster-10207.14256;orf1 Cluster-10207.18776;orf2 Cluster-10207.18353;orf2	OWM81144.1 hypothetical protein CDL15_Pgr007175 [Punica granatum],XP_009375669.1 PREDICTED: putative GDP-L-fucose synthase 2 [Pyrus x bretschneideri],XP_018823146.1 PREDICTED: mannose-1-phosphate guanyltransferase alpha-like [Juglans regia],PQQ05669.1 putative fructokinase-6 chloroplastic [Prunus yedoensis var. nudiflora],XP_018845389.1 PREDICTED: phosphomannomutase [Juglans regia],XP_021277227.1…
map00650	Butanoate metabolism	0.664741	0.989355	2	14	221	1973	Over	Cluster-10207.25630;orf1 Cluster-10207.10011;orf1	XP_022137143.1 glutamate decarboxylase-like [Momordica charantia],ALC76524.1 acetyl-CoA acetyltransferase [Euphorbia helioscopia]
map00480	Glutathione metabolism	0.671572	0.989355	8	58	221	1973	Over	Cluster-10207.20038;orf2 Cluster-10207.21110;orf1 Cluster-10207.20012;orf1 Cluster-10207.20664;orf2 Cluster-10207.25767;orf1 Cluster-10207.24813;orf1 Gene.6353::Cluster-10207.20937::g.6353::m.6353 Cluster-10207.8178;orf2	XP_015879690.1 isocitrate dehydrogenase [NADP] [Ziziphus jujuba],XP_016688607.1 PREDICTED: L-ascorbate peroxidase, cytosolic [Gossypium hirsutum],XP_024031203.1 puromycin-sensitive aminopeptidase isoform X1 [Morus notabilis],XP_009608989.1 PREDICTED: glutathione S-transferase U17-like [Nicotiana tomentosiformis],XP_015899376.1 5-oxoprolinase [Ziziphus jujuba],XP_004294219.1 PREDICTED: probable gl…
map00564	Glycerophospholipid metabolism	0.737051	1	3	23	221	1973	Over	Cluster-10207.21441;orf1 Cluster-10207.21444;orf1 Cluster-10207.27511;orf2	XP_008218832.1 PREDICTED: phosphatidylserine decarboxylase proenzyme 3-like [Prunus mume],XP_019077354.1 PREDICTED: ethanolamine-phosphate cytidylyltransferase [Vitis vinifera],XP_023891361.1 1-acyl-sn-glycerol-3-phosphate acyltransferase 2 [Quercus suber]
map00620	Pyruvate metabolism	0.747033	1	10	77	221	1973	Over	Cluster-10207.17705;orf1 Cluster-10207.21411;orf1 Cluster-10207.20824;orf1 Cluster-10207.24399;orf1 Cluster-10207.18664;orf1 Cluster-10207.25681;orf1 Cluster-10207.19138;orf1 Cluster-10207.16582;orf1 Cluster-10207.8010;orf1 Cluster-10207.10011;orf1	XP_011461639.1 PREDICTED: pyruvate kinase, cytosolic isozyme [Fragaria vesca subsp. vesca],XP_002519286.1 dihydrolipoyl dehydrogenase 1, mitochondrial [Ricinus communis],XP_015885550.1 acetyl-CoA carboxylase 1-like [Ziziphus jujuba],XP_015899177.1 phosphoenolpyruvate carboxylase, housekeeping isozyme [Ziziphus jujuba],PPD79688.1 hypothetical protein GOBAR_DD23378 [Gossypium barbadense],XP_0082362…
map03015	mRNA surveillance pathway	0.764444	1	9	69	221	1973	Over	Cluster-10207.20871;orf1 Cluster-10207.18756;orf1 Cluster-10207.20085;orf2 Cluster-10207.25202;orf2 Cluster-10207.25158;orf1 Cluster-10207.25331;orf2 Cluster-10207.25867;orf1 Gene.1102::Cluster-10207.22955::g.1102::m.1102 Cluster-10207.25071;orf1	XP_010109739.1 heterogeneous nuclear ribonucleoprotein 1 [Morus notabilis],XP_007222942.1 heterogeneous nuclear ribonucleoprotein 1 [Prunus persica],XP_020549744.1 serine/threonine-protein phosphatase 2A 65 kDa regulatory subunit A beta isoform isoform X1 [Sesamum indicum],Q0DBD3.1 RecName: Full=Serine/threonine-protein phosphatase PP2A-1 catalytic subunit,XP_021823422.1 cleavage and polyadenylat…
map03010	Ribosome	0.768377	1	14	112	221	1973	Over	Cluster-10207.20939;orf1 Cluster-10207.19723;orf1 Cluster-10207.7540;orf1 Gene.5734::Cluster-10207.15873::g.5734::m.5734 Cluster-10207.18852;orf1 Cluster-10207.15212;orf1 Cluster-10207.19586;orf1 Cluster-10207.10540;orf1 Cluster-1697.0;orf1 Cluster-10207.18103;orf2 Cluster-10207.18182;orf1 Cluster-10207.23231;orf1 Cluster-10207.9363;orf1 Cluster-10207.27195;orf1	XP_016730320.1 PREDICTED: 60S ribosomal protein L10a-like [Gossypium hirsutum],OWM73680.1 hypothetical protein CDL15_Pgr026780 [Punica granatum],XP_015890323.1 uncharacterized protein LOC107424937 [Ziziphus jujuba],-,XP_009338107.1 PREDICTED: 60S ribosomal protein L22-3 [Pyrus x bretschneideri],GAY34775.1 hypothetical protein CUMW_013270 [Citrus unshiu],XP_011036876.1 PREDICTED: 60S ribosomal pro…
map00053	Ascorbate and aldarate metabolism	0.798453	1	5	40	221	1973	Over	Cluster-10207.21110;orf1 Cluster-10207.16582;orf1 Cluster-10207.8010;orf1 Cluster-10207.17196;orf2 Cluster-10207.8178;orf2	XP_016688607.1 PREDICTED: L-ascorbate peroxidase, cytosolic [Gossypium hirsutum],XP_007201943.1 aldehyde dehydrogenase family 7 member A1 [Prunus persica],XP_023908497.1 aldehyde dehydrogenase family 2 member B4, mitochondrial-like [Quercus suber],XP_009372986.1 PREDICTED: bifunctional phosphatase IMPL2, chloroplastic-like isoform X2 [Pyrus x bretschneideri],XP_018843199.1 PREDICTED: glutathione …
map03050	Proteasome	0.801736	1	5	41	221	1973	Over	Cluster-10207.20468;orf1 Cluster-10207.10659;orf2 Cluster-10207.23632;orf2 Cluster-10207.19696;orf1 Cluster-10207.17336;orf1	PON83040.1 Winged helix-turn-helix DNA-binding domain containing protein [Trema orientale],OAY30181.1 hypothetical protein MANES_14G010700 [Manihot esculenta],PRQ18996.1 putative proteasome component (PCI) domain-containing protein [Rosa chinensis],PON90777.1 PI31 proteasome regulator [Trema orientale],XP_024928182.1 proteasome subunit beta type-3-A-like [Ziziphus jujuba]
map04145	Phagosome	0.86945	1	6	46	221	1973	Over	Cluster-10207.18655;orf1 Gene.3239::Cluster-10207.33557::g.3239::m.3239 Cluster-10207.25301;orf1 Cluster-10207.19211;orf1 Cluster-10207.12986;orf1 Cluster-10207.24863;orf1	PNT49137.1 hypothetical protein POPTR_002G111900 [Populus trichocarpa],-,XP_008230735.1 PREDICTED: V-type proton ATPase subunit d2 [Prunus mume],XP_015888534.1 calnexin homolog [Ziziphus jujuba],XP_023895584.1 ras-related protein RHN1-like isoform X2 [Quercus suber],XP_007209878.1 calnexin homolog 1 [Prunus persica]
map00260	Glycine, serine and threonine metabolism	1	1	6	51	221	1973	Over	Cluster-10207.21411;orf1 Cluster-10207.16582;orf1 Cluster-10207.26041;orf1 Cluster-10207.14690;orf1 Cluster-10207.22316;orf1 Cluster-10207.16253;orf1	XP_002519286.1 dihydrolipoyl dehydrogenase 1, mitochondrial [Ricinus communis],XP_007201943.1 aldehyde dehydrogenase family 7 member A1 [Prunus persica],OMO78320.1 Aminotransferase, class I/classII [Corchorus capsularis],XP_009371979.1 PREDICTED: alanine--glyoxylate aminotransferase 2 homolog 2, mitochondrial-like [Pyrus x bretschneideri],XP_015882484.1 uncharacterized protein LOC107418311 [Zizip…
map00261	Monobactam biosynthesis	1	1	1	8	221	1973	Over	Cluster-10207.16253;orf1	XP_008231032.1 PREDICTED: aspartokinase 2, chloroplastic isoform X2 [Prunus mume]
map00941	Flavonoid biosynthesis	1	1	3	26	221	1973	Over	Cluster-10207.20823;orf1 Cluster-10207.20855;orf1 Cluster-10207.29518;orf1	AGH13332.1 chalcone synthase [Rhus chinensis],XP_021909902.1 trans-cinnamate 4-monooxygenase [Carica papaya],XP_015886341.1 spermidine hydroxycinnamoyl transferase [Ziziphus jujuba]
