# Supplementary material for: Growth and physiological response of Yulu Hippophae rhamnoides to drought stress and its omics analysis
Source: Plant Signal Behav. 2024 Dec 9;19(1):2439256. doi: 10.1080/15592324.2024.2439256 (PMC11633206; doi:10.1080/15592324.2024.2439256)
Supplement: Supporting Information__Fig3_data.xlsx [file KPSB_A_2439256_SM5790.xlsx]

## Sheet: T1vsCK.all_GOenrich
Category	ID	Description	GeneRatio	BgRatio	pvalue	padj	Count	geneID
MF	GO:0016301	kinase activity	371|3229	1532|18538	6.5209e-09	8.738e-07	371	Cluster-10207.27847,Cluster-10207.21489,Cluster-10207.14390,Cluster-10207.14393,Cluster-10207.13167,Cluster-10207.17043,Cluster-10207.14880,Cluster-10207.35445,Cluster-10207.8217,Cluster-10207.31456,Cluster-6461.0,Cluster-10207.14812,Cluster-10207.11181,Cluster-10207.17363,Cluster-10207.14819,Cluster-10207.3274,Cluster-10207.24497,Cluster-10207.24496,Cluster-10207.26504,Cluster-10207.27448,Cluste…
BP	GO:0006464	cellular protein modification process	487|3229	2125|18538	1.4675e-08	9.8322e-07	487	Cluster-10207.27847,Cluster-10207.11981,Cluster-10207.29059,Cluster-10207.21489,Cluster-10207.14390,Cluster-10207.14393,Cluster-10207.29288,Cluster-10207.13167,Cluster-10207.14666,Cluster-10207.14880,Cluster-10207.27457,Cluster-10207.17216,Cluster-10207.35445,Cluster-10207.14241,Cluster-10207.9191,Cluster-10207.16064,Cluster-10207.13660,Cluster-10207.14812,Cluster-7711.0,Cluster-10207.1792,Cluste…
MF	GO:0003700	DNA-binding transcription factor activity	182|3229	723|18538	3.4534e-08	1.5425e-06	182	Cluster-10207.17043,Cluster-10446.0,Cluster-10207.33132,Cluster-10207.21619,Cluster-10207.15150,Cluster-10207.12175,Cluster-10207.18111,Cluster-10207.18476,Cluster-10207.16968,Cluster-10207.18770,Cluster-10207.6070,Cluster-10207.24194,Cluster-10207.17125,Cluster-10207.18669,Cluster-10207.15307,Cluster-10207.21407,Cluster-10207.5061,Cluster-10207.21359,Cluster-10207.9876,Cluster-10207.6803,Cluster…
BP	GO:0071554	cell wall organization or biogenesis	46|3229	133|18538	1.2469e-06	4.1771e-05	46	Cluster-10207.17516,Cluster-10207.19168,Cluster-10207.20233,Cluster-10207.21521,Cluster-10207.11882,Cluster-10207.15955,Cluster-10207.21971,Cluster-10207.16143,Cluster-10207.5469,Cluster-10207.15977,Cluster-10207.11841,Cluster-10207.7507,Cluster-10207.11032,Cluster-10207.4920,Cluster-10207.17863,Cluster-10207.19368,Cluster-10207.28316,Cluster-10207.22406,Cluster-10207.17390,Cluster-10207.18563,Cl…
MF	GO:0043167	ion binding	1102|3229	5521|18538	2.0325e-05	0.00054471	1102	Cluster-10207.27847,Cluster-10207.22323,Cluster-10207.22325,Cluster-10207.14390,Cluster-10207.14393,Cluster-10207.21485,Cluster-10207.13162,Cluster-10207.14132,Cluster-10207.13167,Cluster-10207.25730,Cluster-10207.9271,Cluster-10207.5296,Cluster-10207.11749,Cluster-10207.21489,Cluster-10207.26515,Cluster-10207.17216,Cluster-10207.22876,Cluster-10207.31927,Cluster-10207.35445,Cluster-10207.14241,C…
MF	GO:0016491	oxidoreductase activity	402|3229	1879|18538	2.471e-05	0.00055186	402	Cluster-10207.24350,Cluster-10207.21485,Cluster-10207.13368,Cluster-10207.18479,Cluster-10207.22876,Cluster-10207.21196,Cluster-10207.6076,Cluster-10207.22974,Cluster-10207.3875,Cluster-10207.9191,Cluster-10207.32478,Cluster-10207.20338,Cluster-10207.12094,Cluster-10207.32477,Cluster-10207.22246,Cluster-10207.13910,Cluster-10207.17440,Cluster-10207.28299,Cluster-10207.34886,Cluster-10207.4401,Clu…
MF	GO:0016757	transferase activity, transferring glycosyl groups	122|3229	510|18538	0.00076355	0.014617	122	Cluster-10207.19168,Cluster-10207.11981,Cluster-10207.20101,Cluster-10207.19292,Cluster-10207.30636,Cluster-10207.14666,Cluster-10207.16584,Cluster-10207.11746,Cluster-10207.8667,Cluster-10207.25423,Cluster-10207.18989,Cluster-10207.18305,Cluster-10207.20064,Cluster-10207.23132,Cluster-10207.17280,Cluster-10207.2548,Cluster-10207.17176,Cluster-10207.2756,Cluster-10207.18938,Cluster-10207.11505,Cl…
BP	GO:0005975	carbohydrate metabolic process	218|3229	996|18538	0.001002	0.016784	218	Cluster-10207.17516,Cluster-10207.30636,Cluster-10207.21882,Cluster-10207.12565,Cluster-10207.21521,Cluster-10207.19292,Cluster-10207.23232,Cluster-10207.8584,Cluster-10207.32966,Cluster-10207.19616,Cluster-10207.15878,Cluster-10207.16584,Cluster-10207.25588,Cluster-10207.18776,Cluster-10207.17490,Cluster-10207.25423,Cluster-10207.21807,Cluster-10207.14008,Cluster-10207.5303,Cluster-10207.18664,C…
MF	GO:0016798	hydrolase activity, acting on glycosyl bonds	117|3229	509|18538	0.0021702	0.032312	117	Cluster-10207.30636,Cluster-10207.21882,Cluster-10207.12565,Cluster-10207.19292,Cluster-10207.23232,Cluster-10207.20922,Cluster-10207.25588,Cluster-10207.21807,Cluster-10207.14008,Cluster-10207.5303,Cluster-10207.18262,Cluster-10207.24540,Cluster-10207.22406,Cluster-10207.15225,Cluster-10207.19458,Cluster-10207.9345,Cluster-10207.21746,Cluster-10207.17280,Cluster-10207.19281,Cluster-10207.12558,C…
BP	GO:0055085	transmembrane transport	298|3229	1463|18538	0.0032432	0.042255	298	Cluster-10207.21526,Cluster-10207.12901,Cluster-10207.16371,Cluster-10207.12162,Cluster-10207.24354,Cluster-10207.33970,Cluster-10207.25860,Cluster-10207.21911,Cluster-10207.17519,Cluster-10207.16745,Cluster-10207.36960,Cluster-10207.14785,Cluster-10207.30261,Cluster-10207.21801,Cluster-10207.15935,Cluster-10207.19807,Cluster-10207.8108,Cluster-4953.1,Cluster-10207.34061,Cluster-10207.19899,Clust…
CC	GO:0005618	cell wall	21|3229	72|18538	0.0034687	0.042255	21	Cluster-10207.1957,Cluster-10207.30636,Cluster-11354.0,Cluster-10207.14175,Cluster-10207.17280,Cluster-10207.23435,Cluster-10207.19292,Cluster-10207.23474,Cluster-10207.6132,Cluster-10207.5787,Cluster-10207.27456,Cluster-10207.19442,Cluster-10207.28316,Cluster-10207.18937,Cluster-10207.20612,Cluster-10207.23410,Cluster-10207.22945,Cluster-10207.20260,Cluster-10207.9307,Cluster-10207.17820,Cluster…
MF	GO:0022857	transmembrane transporter activity	332|3229	1657|18538	0.0049493	0.055267	332	Cluster-10207.21526,Cluster-9324.0,Cluster-10207.14730,Cluster-10207.12901,Cluster-10207.16371,Cluster-10207.12162,Cluster-10207.24354,Cluster-10207.24609,Cluster-10207.21819,Cluster-10207.27511,Cluster-10207.17519,Cluster-10207.16745,Cluster-10207.36960,Cluster-10207.12329,Cluster-10207.11577,Cluster-10207.30261,Cluster-10207.18903,Cluster-10207.21801,Cluster-10207.15935,Cluster-10207.19807,Clus…
CC	GO:0030312	external encapsulating structure	30|3229	118|18538	0.0053864	0.055521	30	Cluster-10207.30636,Cluster-10207.19292,Cluster-10207.5787,Cluster-10207.16108,Cluster-10207.26152,Cluster-10207.29974,Cluster-10207.17995,Cluster-10207.14175,Cluster-10207.15534,Cluster-10207.27456,Cluster-10207.28316,Cluster-10207.17820,Cluster-10207.17280,Cluster-10207.23435,Cluster-10207.23474,Cluster-10207.29922,Cluster-10207.23410,Cluster-10207.8346,Cluster-10207.18937,Cluster-10207.1957,Cl…
MF	GO:0016829	lyase activity	92|3229	406|18538	0.0097194	0.093029	92	Cluster-10207.16371,Cluster-10207.16279,Cluster-10207.12409,Cluster-10207.16075,Cluster-10207.18664,Cluster-10207.12672,Cluster-10207.21681,Cluster-10207.9859,Cluster-10207.24787,Cluster-10207.29874,Cluster-10207.21758,Cluster-10207.6573,Cluster-10207.22084,Cluster-10207.12551,Cluster-10207.15490,Cluster-7711.0,Cluster-10207.31164,Cluster-10207.25860,Cluster-10207.25630,Cluster-10207.6710,Cluster…
MF	GO:0030674	protein binding, bridging	7|3229	19|18538	0.026083	0.23301	7	Cluster-10207.17124,Cluster-10207.22541,Cluster-10207.11853,Cluster-10207.18299,Cluster-10207.6965,Cluster-10207.21997,Cluster-10207.23782
MF	GO:0016791	phosphatase activity	45|3229	187|18538	0.058545	0.49031	45	Cluster-10207.9191,Cluster-10207.21676,Cluster-10207.31607,Cluster-10207.12984,Cluster-10207.11471,Cluster-10207.22512,Cluster-10207.22632,Cluster-10207.6129,Cluster-10207.19183,Cluster-10207.24988,Cluster-10207.7956,Cluster-10207.29948,Cluster-10207.15300,Cluster-10207.34084,Cluster-10207.22429,Cluster-10207.9311,Cluster-10207.13910,Cluster-10207.31456,Cluster-10207.7938,Cluster-10207.24016,Clus…
BP	GO:0030198	extracellular matrix organization	4|3229	9|18538	0.063489	0.50044	4	Cluster-10207.21607,Cluster-10207.21971,Cluster-10207.18169,Cluster-10207.11841
CC	GO:0005829	cytosol	17|3229	64|18538	0.070122	0.52202	17	Cluster-10207.23516,Cluster-10207.21184,Cluster-10207.25649,Cluster-10207.2578,Cluster-10207.21301,Cluster-10207.28572,Cluster-10207.18353,Cluster-10207.21596,Cluster-10207.34041,Cluster-10207.14766,Cluster-10207.10848,Cluster-10207.18776,Cluster-10207.18608,Cluster-10207.20266,Cluster-10207.8002,Cluster-10207.13284,Cluster-10207.8109
CC	GO:0009579	thylakoid	45|3229	221|18538	0.083665	0.59006	45	Cluster-10207.17516,Cluster-10207.8331,Cluster-10207.12466,Cluster-10207.1682,Cluster-10207.22997,Cluster-10207.19062,Cluster-10207.9797,Cluster-10207.8338,Cluster-10207.31503,Cluster-10207.20393,Cluster-10207.8863,Cluster-10207.29736,Cluster-10207.22930,Cluster-10207.21254,Cluster-10207.6101,Cluster-10207.17927,Cluster-8778.0,Cluster-10207.10119,Cluster-10207.33576,Cluster-10207.3904,Cluster-102…
BP	GO:0006790	sulfur compound metabolic process	41|3229	188|18538	0.093471	0.62626	41	Cluster-6300.0,Cluster-10207.21606,Cluster-10207.11547,Cluster-10207.20359,Cluster-10207.32966,Cluster-10207.22148,Cluster-10207.16334,Cluster-10207.16001,Cluster-10207.22022,Cluster-10207.25169,Cluster-10207.18383,Cluster-10207.22796,Cluster-10207.13780,Cluster-10207.21681,Cluster-10207.23154,Cluster-10207.21119,Cluster-10207.25781,Cluster-10207.13386,Cluster-10207.9232,Cluster-10207.11597,Clust…
BP	GO:0015979	photosynthesis	51|3229	257|18538	0.11303	0.72124	51	Cluster-10207.17516,Cluster-10207.8331,Cluster-10207.12466,Cluster-10207.1682,Cluster-10207.26931,Cluster-10207.19062,Cluster-10207.9797,Cluster-10207.8338,Cluster-10207.31503,Cluster-10207.20393,Cluster-10207.8863,Cluster-10207.13475,Cluster-10207.29736,Cluster-10207.4612,Cluster-10207.22997,Cluster-10207.22930,Cluster-10207.21254,Cluster-10207.8289,Cluster-8778.0,Cluster-10207.10119,Cluster-102…
CC	GO:0000229	cytoplasmic chromosome	1|3229	1|18538	0.15367	0.93002	1	Cluster-10207.3869
MF	GO:0030234	enzyme regulator activity	94|3229	485|18538	0.16199	0.93002	94	Cluster-10207.17516,Cluster-10207.19168,Cluster-10207.11981,Cluster-10207.18820,Cluster-10207.37145,Cluster-10207.5468,Cluster-10207.5469,Cluster-9245.0,Cluster-10207.30269,Cluster-10207.20501,Cluster-10207.7341,Cluster-10207.26430,Cluster-10207.17293,Cluster-10207.7766,Cluster-10207.22406,Cluster-10207.24424,Cluster-10207.21745,Cluster-10207.31738,Cluster-11531.0,Cluster-10207.20815,Cluster-1020…
CC	GO:0031012	extracellular matrix	4|3229	13|18538	0.16657	0.93002	4	Cluster-10207.21636,Cluster-10207.5143,Cluster-10207.19347,Cluster-10207.13681
BP	GO:0034655	nucleobase-containing compound catabolic process	49|3229	236|18538	0.19564	1	49	Cluster-10207.16233,Cluster-10207.22044,Cluster-10207.24280,Cluster-10207.8101,Cluster-10207.8278,Cluster-10207.26093,Cluster-10207.25813,Cluster-10207.20397,Cluster-10207.7799,Cluster-10207.30240,Cluster-10207.16024,Cluster-10207.6986,Cluster-10207.33512,Cluster-10207.37423,Cluster-10207.28463,Cluster-10207.8002,Cluster-10207.26642,Cluster-10207.18353,Cluster-10207.27655,Cluster-10207.26553,Clus…
BP	GO:0006950	response to stress	196|3229	1049|18538	0.21057	1	196	Cluster-10207.30432,Cluster-10207.17291,Cluster-10207.24350,Cluster-10207.22128,Cluster-10207.26305,Cluster-10207.20788,Cluster-10207.20825,Cluster-10207.13160,Cluster-10207.17519,Cluster-10207.7799,Cluster-9152.0,Cluster-10207.21803,Cluster-10207.7389,Cluster-10207.19805,Cluster-10207.21196,Cluster-10207.3869,Cluster-10207.29142,Cluster-10207.19363,Cluster-10207.20339,Cluster-10207.33363,Cluster…
MF	GO:0016887	ATPase activity	100|3229	503|18538	0.24406	1	100	Cluster-10207.17291,Cluster-10207.12162,Cluster-10207.20825,Cluster-10207.12273,Cluster-10207.19596,Cluster-10207.6705,Cluster-10207.19750,Cluster-10207.30989,Cluster-10207.13639,Cluster-10207.15300,Cluster-10207.17846,Cluster-10207.18780,Cluster-10207.24111,Cluster-10207.33363,Cluster-10207.26909,Cluster-10207.15494,Cluster-10207.22131,Cluster-10207.21943,Cluster-10207.21504,Cluster-10207.21818,…
BP	GO:0000003	reproduction	66|3229	346|18538	0.24518	1	66	Cluster-10207.30348,Cluster-10207.24521,Cluster-10207.16218,Cluster-10207.17043,Cluster-10207.14125,Cluster-10207.24488,Cluster-10207.16466,Cluster-10207.39350,Cluster-10207.12078,Cluster-10207.28865,Cluster-10207.20393,Cluster-10207.26091,Cluster-10207.18439,Cluster-10207.18476,Cluster-10207.26152,Cluster-10207.15079,Cluster-10207.26515,Cluster-10207.9633,Cluster-10207.29974,Cluster-10207.8127,C…
MF	GO:0016746	transferase activity, transferring acyl groups	75|3229	387|18538	0.25985	1	75	Cluster-10207.4783,Cluster-10207.16233,Cluster-10207.25649,Cluster-10207.19062,Cluster-10207.30553,Cluster-10207.31003,Cluster-10207.20846,Cluster-10207.11708,Cluster-10207.12400,Cluster-10207.17773,Cluster-10207.8780,Cluster-10207.17189,Cluster-10207.14090,Cluster-10207.6008,Cluster-10207.29157,Cluster-10207.14743,Cluster-10207.18775,Cluster-10207.4462,Cluster-10207.14668,Cluster-10207.35781,Clu…
MF	GO:0016810	hydrolase activity, acting on carbon-nitrogen (but not peptide) bonds	14|3229	63|18538	0.26038	1	14	Cluster-10207.31025,Cluster-10207.12849,Cluster-10207.8313,Cluster-10207.30989,Cluster-10207.25221,Cluster-9415.0,Cluster-10207.25907,Cluster-10207.17440,Cluster-10207.32547,Cluster-10207.18434,Cluster-10207.16679,Cluster-10207.37908,Cluster-10207.2937,Cluster-10207.14125
BP	GO:0048646	anatomical structure formation involved in morphogenesis	9|3229	43|18538	0.27073	1	9	Cluster-10207.15534,Cluster-10207.29922,Cluster-10207.12605,Cluster-10207.14763,Cluster-10207.6746,Cluster-10207.16108,Cluster-10207.26152,Cluster-10207.29974,Cluster-10207.17995
BP	GO:0030154	cell differentiation	31|3229	161|18538	0.28105	1	31	Cluster-10207.16218,Cluster-10207.16466,Cluster-10207.11471,Cluster-10207.9656,Cluster-10207.4733,Cluster-10207.14763,Cluster-10207.6746,Cluster-10207.16108,Cluster-10207.26152,Cluster-10207.22022,Cluster-10207.29974,Cluster-10207.17995,Cluster-10207.5654,Cluster-10207.15534,Cluster-10207.29221,Cluster-10207.16890,Cluster-10207.21004,Cluster-10207.21620,Cluster-10207.19284,Cluster-10207.33649,Clu…
CC	GO:0005811	lipid droplet	4|3229	18|18538	0.28743	1	4	Cluster-10207.20569,Cluster-10207.2206,Cluster-10207.10539,Cluster-10207.3775
BP	GO:0006629	lipid metabolic process	163|3229	853|18538	0.33096	1	163	Cluster-10207.25185,Cluster-10207.11981,Cluster-10207.15456,Cluster-10207.19168,Cluster-10207.5780,Cluster-10207.19616,Cluster-10207.4162,Cluster-10207.15785,Cluster-10207.18479,Cluster-10207.11579,Cluster-10207.15931,Cluster-10207.24988,Cluster-10207.5303,Cluster-10207.11872,Cluster-10207.6076,Cluster-10207.20186,Cluster-10207.10667,Cluster-10207.22406,Cluster-10207.8189,Cluster-10207.37389,Clus…
BP	GO:0007267	cell-cell signaling	11|3229	53|18538	0.35815	1	11	Cluster-10207.15534,Cluster-10207.10405,Cluster-10207.7881,Cluster-10207.21431,Cluster-10207.22396,Cluster-10207.9311,Cluster-10207.6411,Cluster-10207.22191,Cluster-10207.25845,Cluster-10207.8108,Cluster-10207.31036
BP	GO:0007155	cell adhesion	27|3229	144|18538	0.42409	1	27	Cluster-10207.13183,Cluster-9567.0,Cluster-10207.26129,Cluster-10207.20359,Cluster-10207.21254,Cluster-10207.16449,Cluster-10207.20547,Cluster-10207.11899,Cluster-10207.10539,Cluster-10207.22640,Cluster-10207.32176,Cluster-10207.21850,Cluster-10207.16819,Cluster-10207.26305,Cluster-10207.2062,Cluster-10207.19963,Cluster-10207.25740,Cluster-10207.33548,Cluster-10207.14272,Cluster-10207.26403,Clust…
BP	GO:0030705	cytoskeleton-dependent intracellular transport	1|3229	4|18538	0.45795	1	1	Cluster-10207.12391
BP	GO:0019748	secondary metabolic process	16|3229	87|18538	0.46187	1	16	Cluster-10207.24334,Cluster-10207.9861,Cluster-10207.31927,Cluster-10207.25407,Cluster-10207.17792,Cluster-10207.12792,Cluster-10207.21971,Cluster-10207.20997,Cluster-10207.29654,Cluster-10207.6967,Cluster-10207.29510,Cluster-10207.35276,Cluster-10207.11336,Cluster-10207.25644,Cluster-10207.18993,Cluster-10207.15977
BP	GO:0006520	cellular amino acid metabolic process	153|3229	831|18538	0.49194	1	153	Cluster-10207.30348,Cluster-10207.19168,Cluster-10207.22325,Cluster-10207.20443,Cluster-10207.16272,Cluster-10207.13368,Cluster-10207.4162,Cluster-10207.15786,Cluster-10207.18479,Cluster-10207.15931,Cluster-10207.15534,Cluster-10207.19368,Cluster-10207.29874,Cluster-10207.21758,Cluster-10207.33247,Cluster-10207.20338,Cluster-10207.13284,Cluster-10207.32473,Cluster-10207.12551,Cluster-10207.15490,…
BP	GO:0009056	catabolic process	165|3229	906|18538	0.50047	1	165	Cluster-10207.30432,Cluster-10207.19168,Cluster-10207.16064,Cluster-10207.16272,Cluster-10207.25813,Cluster-10207.15878,Cluster-10207.7799,Cluster-10207.18479,Cluster-10207.12369,Cluster-10207.5303,Cluster-10207.15534,Cluster-10207.24198,Cluster-10207.17124,Cluster-10207.26642,Cluster-10207.22406,Cluster-10207.8189,Cluster-10207.25891,Cluster-10207.32473,Cluster-10207.9345,Cluster-10207.13826,Clu…
CC	GO:0009536	plastid	8|3229	47|18538	0.56736	1	8	Cluster-9324.0,Cluster-10207.5994,Cluster-10207.7778,Cluster-10207.1683,Cluster-10207.11469,Cluster-10207.7441,Cluster-10207.8905,Cluster-10207.23524
CC	GO:0005886	plasma membrane	68|3229	398|18538	0.59118	1	68	Cluster-10207.20623,Cluster-10207.22323,Cluster-10207.23382,Cluster-10207.2970,Cluster-10207.21613,Cluster-10207.5963,Cluster-10207.31029,Cluster-10207.19336,Cluster-10207.19737,Cluster-10207.20393,Cluster-10207.6746,Cluster-10207.11577,Cluster-10207.31393,Cluster-10207.15297,Cluster-10207.27389,Cluster-10207.14605,Cluster-10207.18297,Cluster-10207.12391,Cluster-10207.6482,Cluster-10207.7389,Clus…
BP	GO:0003013	circulatory system process	3|3229	16|18538	0.62291	1	3	Cluster-10207.18608,Cluster-10207.21301,Cluster-10207.13826
BP	GO:0002376	immune system process	33|3229	198|18538	0.64302	1	33	Cluster-10207.6900,Cluster-10207.20623,Cluster-10207.12984,Cluster-10207.13160,Cluster-10207.20785,Cluster-10207.17519,Cluster-10207.11514,Cluster-10207.29654,Cluster-10207.37630,Cluster-10207.9861,Cluster-10207.25644,Cluster-10207.21254,Cluster-10207.26510,Cluster-10207.5582,Cluster-10207.25335,Cluster-10207.10819,Cluster-10207.6967,Cluster-10207.24370,Cluster-10207.20657,Cluster-6363.0,Cluster-…
MF	GO:0003924	GTPase activity	76|3229	434|18538	0.645	1	76	Cluster-10207.26909,Cluster-10663.0,Cluster-10207.5239,Cluster-10207.32948,Cluster-10207.13650,Cluster-10207.13639,Cluster-10207.20825,Cluster-10207.24700,Cluster-10207.16331,Cluster-10207.28794,Cluster-10207.21824,Cluster-10207.12503,Cluster-10207.21818,Cluster-10207.14087,Cluster-10207.18655,Cluster-10207.20398,Cluster-10207.15500,Cluster-10207.19750,Cluster-8922.0,Cluster-10207.2309,Cluster-10…
BP	GO:0061024	membrane organization	21|3229	125|18538	0.65762	1	21	Cluster-10207.29268,Cluster-10207.16376,Cluster-10207.22116,Cluster-10207.15595,Cluster-10207.21028,Cluster-10207.12641,Cluster-10207.22690,Cluster-10207.20748,Cluster-10207.10615,Cluster-10207.16887,Cluster-10207.10819,Cluster-10207.22340,Cluster-10207.25438,Cluster-10207.11327,Cluster-10207.35610,Cluster-10207.15079,Cluster-10207.25994,Cluster-10207.10658,Cluster-10207.21397,Cluster-10207.23423…
BP	GO:0006605	protein targeting	24|3229	141|18538	0.6731	1	24	Cluster-10207.9658,Cluster-10207.12554,Cluster-10207.23793,Cluster-10207.20825,Cluster-10207.22384,Cluster-10207.16334,Cluster-10207.3172,Cluster-10207.30680,Cluster-10207.29948,Cluster-10207.19470,Cluster-10207.7703,Cluster-10207.14693,Cluster-10207.17672,Cluster-10207.26909,Cluster-10207.15494,Cluster-10207.3660,Cluster-7711.0,Cluster-10207.2008,Cluster-10207.6639,Cluster-10207.28934,Cluster-10…
CC	GO:0000228	nuclear chromosome	27|3229	159|18538	0.68116	1	27	Cluster-10207.13261,Cluster-10207.18502,Cluster-10207.10975,Cluster-10207.18882,Cluster-10207.10270,Cluster-10207.16997,Cluster-12355.1,Cluster-10207.24738,Cluster-10207.20173,Cluster-10207.25090,Cluster-10207.20134,Cluster-10207.11899,Cluster-10207.19836,Cluster-10207.26305,Cluster-10207.31029,Cluster-10207.6710,Cluster-10207.13524,Cluster-10207.25663,Cluster-10207.28551,Cluster-10207.25361,Clus…
CC	GO:0005777	peroxisome	7|3229	44|18538	0.68485	1	7	Cluster-10207.13971,Cluster-10207.16108,Cluster-7711.0,Cluster-10207.24994,Cluster-10207.12554,Cluster-10207.16137,Cluster-10207.15358
CC	GO:0031410	cytoplasmic vesicle	26|3229	159|18538	0.69035	1	26	Cluster-10207.26931,Cluster-10207.34790,Cluster-10207.8375,Cluster-10207.33792,Cluster-10207.10615,Cluster-10207.9157,Cluster-10207.3200,Cluster-10207.6628,Cluster-10207.4612,Cluster-10207.14322,Cluster-10207.29011,Cluster-10207.24249,Cluster-10207.22447,Cluster-10207.17736,Cluster-10207.33632,Cluster-10207.17363,Cluster-10207.9892,Cluster-10207.26305,Cluster-10207.17427,Cluster-10207.34591,Clust…
MF	GO:0004386	helicase activity	50|3229	278|18538	0.70667	1	50	Cluster-10207.17291,Cluster-10207.32948,Cluster-10207.20909,Cluster-10207.26485,Cluster-10207.23793,Cluster-10207.20825,Cluster-10207.20048,Cluster-10207.16331,Cluster-10207.21824,Cluster-10207.5219,Cluster-10207.16108,Cluster-10207.20398,Cluster-10207.28104,Cluster-10207.19750,Cluster-10207.19805,Cluster-10207.22930,Cluster-10207.5456,Cluster-10207.31903,Cluster-10207.20890,Cluster-10207.25166,C…
BP	GO:0071941	nitrogen cycle metabolic process	2|3229	14|18538	0.71198	1	2	Cluster-10207.17907,Cluster-10207.12369
MF	GO:0032182	ubiquitin-like protein binding	4|3229	28|18538	0.71611	1	4	Cluster-10207.30653,Cluster-10207.23782,Cluster-10207.31931,Cluster-10207.24751
MF	GO:0016765	transferase activity, transferring alkyl or aryl (other than methyl) groups	12|3229	73|18538	0.72778	1	12	Cluster-10207.16384,Cluster-10207.13962,Cluster-10207.25169,Cluster-10207.7870,Cluster-10207.29182,Cluster-10207.20359,Cluster-10207.15183,Cluster-10207.16001,Cluster-10207.21269,Cluster-10207.14853,Cluster-10207.34512,Cluster-10207.19225
BP	GO:0044281	small molecule metabolic process	393|3229	2208|18538	0.72902	1	393	Cluster-10207.22325,Cluster-10207.13368,Cluster-10207.18776,Cluster-10207.26004,Cluster-10207.17846,Cluster-10207.20338,Cluster-10207.32473,Cluster-10207.21467,Cluster-10207.17440,Cluster-10207.12162,Cluster-10207.18608,Cluster-10207.24496,Cluster-10207.12767,Cluster-10207.3751,Cluster-10207.30171,Cluster-10207.21417,Cluster-10207.12549,Cluster-10207.12984,Cluster-10207.9880,Cluster-10207.9885,Cl…
CC	GO:0005929	cilium	13|3229	83|18538	0.73503	1	13	Cluster-10207.22323,Cluster-10207.16376,Cluster-10207.22183,Cluster-10207.14935,Cluster-10207.20266,Cluster-10207.20134,Cluster-10207.25503,Cluster-10207.2476,Cluster-10207.29257,Cluster-10207.16108,Cluster-10207.15297,Cluster-10207.9633,Cluster-10207.7134
BP	GO:0006810	transport	604|3229	3462|18538	0.73937	1	604	Cluster-10207.21526,Cluster-10207.37145,Cluster-10207.24354,Cluster-10207.13368,Cluster-10207.14920,Cluster-10207.23889,Cluster-10207.18479,Cluster-10207.18770,Cluster-10207.20501,Cluster-10207.13562,Cluster-10207.10156,Cluster-10207.26004,Cluster-10207.17846,Cluster-10207.23974,Cluster-10207.26430,Cluster-10207.21357,Cluster-10207.9755,Cluster-10207.37389,Cluster-10207.20339,Cluster-10207.3909,C…
MF	GO:0008233	peptidase activity	161|3229	952|18538	0.74846	1	161	Cluster-10207.11669,Cluster-10207.19006,Cluster-10207.4082,Cluster-10207.16064,Cluster-10207.11178,Cluster-10207.17519,Cluster-10207.30266,Cluster-10207.23567,Cluster-10207.26515,Cluster-10207.15530,Cluster-10207.22876,Cluster-10207.17533,Cluster-10207.14241,Cluster-10207.18265,Cluster-10207.5143,Cluster-10207.28567,Cluster-10207.18262,Cluster-10207.22240,Cluster-8660.0,Cluster-10207.21117,Cluste…
MF	GO:0008168	methyltransferase activity	78|3229	455|18538	0.75143	1	78	Cluster-10207.13655,Cluster-10207.20789,Cluster-10207.24729,Cluster-10207.11889,Cluster-10207.8168,Cluster-10207.13499,Cluster-10207.10242,Cluster-10207.15854,Cluster-10207.16277,Cluster-10207.22654,Cluster-10207.16272,Cluster-10207.29288,Cluster-10207.30331,Cluster-10207.16333,Cluster-10207.14921,Cluster-10207.21580,Cluster-10207.11575,Cluster-10207.11413,Cluster-10207.3295,Cluster-10207.22661,C…
CC	GO:0005615	extracellular space	18|3229	116|18538	0.75822	1	18	Cluster-10207.18005,Cluster-10207.28090,Cluster-10207.11234,Cluster-10207.16346,Cluster-10207.19048,Cluster-10207.12641,Cluster-10207.20587,Cluster-10207.23840,Cluster-10207.13826,Cluster-2058.0,Cluster-10207.23082,Cluster-10207.24758,Cluster-11298.0,Cluster-10207.22711,Cluster-10207.24931,Cluster-10207.11060,Cluster-10207.8190,Cluster-10207.13285
BP	GO:0009790	embryo development	2|3229	16|18538	0.77833	1	2	Cluster-10207.27655,Cluster-10207.22640
CC	GO:0005635	nuclear envelope	6|3229	42|18538	0.78084	1	6	Cluster-10207.1871,Cluster-10207.32440,Cluster-10207.14434,Cluster-10207.17580,Cluster-10207.14215,Cluster-10207.35076
BP	GO:0007005	mitochondrion organization	17|3229	114|18538	0.78991	1	17	Cluster-10207.11981,Cluster-10207.17762,Cluster-10207.8271,Cluster-10207.24047,Cluster-10207.19501,Cluster-10207.3869,Cluster-10207.18111,Cluster-10207.32344,Cluster-10207.31185,Cluster-10207.36960,Cluster-10207.10819,Cluster-10207.32478,Cluster-10207.19149,Cluster-10207.17388,Cluster-10207.11327,Cluster-10207.4715,Cluster-10207.13524
CC	GO:0005634	nucleus	340|3229	1978|18538	0.79551	1	340	Cluster-10207.17516,Cluster-10207.16375,Cluster-10207.12486,Cluster-10207.22325,Cluster-10207.24708,Cluster-10207.14393,Cluster-10207.8581,Cluster-10207.33132,Cluster-10207.32087,Cluster-10207.22771,Cluster-10207.13261,Cluster-10207.4486,Cluster-10207.26305,Cluster-10207.27456,Cluster-10207.18476,Cluster-10207.11575,Cluster-10207.18776,Cluster-10207.15424,Cluster-10207.15425,Cluster-10207.8109,Cl…
BP	GO:0040007	growth	10|3229	72|18538	0.80985	1	10	Cluster-10207.20623,Cluster-10207.26480,Cluster-10207.20750,Cluster-10207.27466,Cluster-10207.10758,Cluster-10207.24349,Cluster-11298.0,Cluster-10207.20458,Cluster-10207.27496,Cluster-10207.27139
BP	GO:0006913	nucleocytoplasmic transport	17|3229	116|18538	0.81957	1	17	Cluster-10207.1871,Cluster-10207.22603,Cluster-10207.28849,Cluster-10207.21610,Cluster-10207.12641,Cluster-10207.122,Cluster-10207.14434,Cluster-10207.28060,Cluster-10207.20393,Cluster-10207.10819,Cluster-10207.26068,Cluster-11298.0,Cluster-10207.14935,Cluster-3621.0,Cluster-10207.27418,Cluster-10207.7111,Cluster-10207.5212
BP	GO:0051276	chromosome organization	70|3229	426|18538	0.83359	1	70	Cluster-10207.33622,Cluster-10207.16218,Cluster-10207.24178,Cluster-10207.16466,Cluster-10207.11455,Cluster-10207.16709,Cluster-10207.16272,Cluster-10207.13948,Cluster-10207.16865,Cluster-10207.19775,Cluster-10207.28141,Cluster-10207.14763,Cluster-10207.13261,Cluster-10207.16108,Cluster-10207.24458,Cluster-10207.15114,Cluster-10207.32153,Cluster-10207.21991,Cluster-10207.17573,Cluster-10207.16802…
BP	GO:0022618	ribonucleoprotein complex assembly	2|3229	16|18538	0.84039	1	2	Cluster-10207.12486,Cluster-10207.5296
BP	GO:0044403	symbiont process	112|3229	685|18538	0.84955	1	112	Cluster-10207.16376,Cluster-10207.23568,Cluster-10207.16964,Cluster-10207.8101,Cluster-10207.25022,Cluster-10207.33884,Cluster-10207.20748,Cluster-10207.15225,Cluster-10207.19458,Cluster-10207.13285,Cluster-10207.31932,Cluster-10207.14773,Cluster-6844.0,Cluster-10207.15166,Cluster-10207.25438,Cluster-10207.18443,Cluster-10207.15640,Cluster-10207.21181,Cluster-10207.10065,Cluster-10207.14257,Clust…
BP	GO:0007009	plasma membrane organization	2|3229	16|18538	0.8518	1	2	Cluster-10207.12641,Cluster-10207.29268
BP	GO:0008219	cell death	14|3229	97|18538	0.85737	1	14	Cluster-10207.25022,Cluster-10207.16865,Cluster-10207.12495,Cluster-10207.14274,Cluster-10207.20550,Cluster-10207.28479,Cluster-10207.15972,Cluster-10207.12605,Cluster-10207.5844,Cluster-10207.9520,Cluster-10207.24491,Cluster-10207.8049,Cluster-6229.0,Cluster-10207.26600
BP	GO:0042592	homeostatic process	44|3229	296|18538	0.86464	1	44	Cluster-10207.10239,Cluster-10207.11016,Cluster-10207.12112,Cluster-10207.4676,Cluster-10207.16552,Cluster-10207.15785,Cluster-10207.15296,Cluster-10207.9846,Cluster-10207.25766,Cluster-10207.30269,Cluster-10207.16945,Cluster-10207.24195,Cluster-10207.37050,Cluster-10207.29684,Cluster-10207.16420,Cluster-10207.17895,Cluster-10207.18882,Cluster-10207.20061,Cluster-10207.307,Cluster-10207.19621,Clu…
CC	GO:0005654	nucleoplasm	52|3229	351|18538	0.86857	1	52	Cluster-10207.1871,Cluster-10207.991,Cluster-10207.16108,Cluster-10207.14393,Cluster-10207.28492,Cluster-10207.25975,Cluster-757.0,Cluster-10207.7892,Cluster-10207.13053,Cluster-10207.28060,Cluster-10207.16745,Cluster-10207.22061,Cluster-7251.0,Cluster-10207.7125,Cluster-10207.28934,Cluster-10207.11792,Cluster-6190.0,Cluster-10207.18502,Cluster-10207.14434,Cluster-10207.9175,Cluster-10207.26430,C…
BP	GO:0048870	cell motility	14|3229	98|18538	0.87312	1	14	Cluster-10207.18005,Cluster-10207.16376,Cluster-10207.16108,Cluster-10207.14935,Cluster-10207.20266,Cluster-10207.20134,Cluster-10207.25503,Cluster-10207.22640,Cluster-10207.27655,Cluster-10207.2476,Cluster-10207.22183,Cluster-11298.0,Cluster-10207.9633,Cluster-10207.7134
CC	GO:0005694	chromosome	108|3229	667|18538	0.87916	1	108	Cluster-10207.17291,Cluster-10207.26305,Cluster-10207.20825,Cluster-10207.26423,Cluster-10207.16108,Cluster-10207.16802,Cluster-10207.19805,Cluster-10207.9859,Cluster-10207.27331,Cluster-10207.3869,Cluster-10207.31456,Cluster-10207.22573,Cluster-10207.33363,Cluster-10207.17286,Cluster-10207.15494,Cluster-10207.32153,Cluster-10207.16470,Cluster-10207.10270,Cluster-10207.27112,Cluster-10207.6710,Cl…
CC	GO:0005794	Golgi apparatus	21|3229	144|18538	0.88564	1	21	Cluster-10207.6900,Cluster-10207.4247,Cluster-10207.3769,Cluster-10207.22819,Cluster-10207.8375,Cluster-10207.10658,Cluster-10207.20134,Cluster-10207.13300,Cluster-10207.20266,Cluster-10207.24656,Cluster-10207.13658,Cluster-10207.6786,Cluster-10207.23851,Cluster-10207.16346,Cluster-10207.21391,Cluster-10207.31026,Cluster-10207.23377,Cluster-10207.18994,Cluster-10207.25423,Cluster-10207.23132,Clus…
BP	GO:0007059	chromosome segregation	21|3229	145|18538	0.89658	1	21	Cluster-10207.33622,Cluster-10207.24738,Cluster-10207.20501,Cluster-10207.13159,Cluster-10207.28551,Cluster-10207.23458,Cluster-10207.25106,Cluster-10207.9105,Cluster-10207.25663,Cluster-9796.0,Cluster-10207.17115,Cluster-10207.10975,Cluster-10207.22723,Cluster-10207.9892,Cluster-10207.16108,Cluster-10207.8405,Cluster-10207.26347,Cluster-10207.20593,Cluster-10207.9859,Cluster-10207.13524,Cluster-…
BP	GO:0000902	cell morphogenesis	6|3229	52|18538	0.89681	1	6	Cluster-10207.20657,Cluster-10207.21890,Cluster-10207.25845,Cluster-10207.20196,Cluster-10207.3200,Cluster-10207.29221
CC	GO:0005576	extracellular region	120|3229	761|18538	0.89876	1	120	Cluster-10207.19168,Cluster-10207.30636,Cluster-10207.20788,Cluster-10207.19292,Cluster-10207.2591,Cluster-10207.16108,Cluster-10207.29974,Cluster-10207.8108,Cluster-10207.16772,Cluster-10207.28407,Cluster-10207.15534,Cluster-10207.5143,Cluster-10207.28567,Cluster-10207.13681,Cluster-10207.24118,Cluster-10207.18937,Cluster-10207.22406,Cluster-10207.20587,Cluster-10207.13285,Cluster-10207.13826,Cl…
MF	GO:0008289	lipid binding	26|3229	184|18538	0.89961	1	26	Cluster-10207.6900,Cluster-10207.33798,Cluster-10207.10340,Cluster-10207.20489,Cluster-10207.18434,Cluster-10207.17020,Cluster-10207.19631,Cluster-10207.25262,Cluster-10207.27593,Cluster-10207.19186,Cluster-10207.3109,Cluster-10207.20725,Cluster-10207.28567,Cluster-10207.19471,Cluster-10207.23139,Cluster-10207.19265,Cluster-10207.22055,Cluster-10207.26129,Cluster-10207.24491,Cluster-10207.5230,Cl…
BP	GO:0008283	cell proliferation	8|3229	66|18538	0.90061	1	8	Cluster-10207.20623,Cluster-10207.26480,Cluster-10207.20750,Cluster-10207.27466,Cluster-11298.0,Cluster-10207.20458,Cluster-10207.27496,Cluster-10207.27139
MF	GO:0008134	transcription factor binding	29|3229	188|18538	0.9051	1	29	Cluster-10207.16375,Cluster-10207.20825,Cluster-10207.13160,Cluster-10207.16028,Cluster-10207.19632,Cluster-10207.7264,Cluster-10207.11782,Cluster-10207.31903,Cluster-10207.26366,Cluster-10207.20726,Cluster-10207.24109,Cluster-10207.25792,Cluster-10207.32002,Cluster-10207.20393,Cluster-10207.21757,Cluster-10207.31983,Cluster-10207.13285,Cluster-10207.19520,Cluster-10207.15860,Cluster-10207.25946,…
MF	GO:0003677	DNA binding	401|3229	2370|18538	0.90639	1	401	Cluster-10207.22325,Cluster-10446.0,Cluster-10207.25915,Cluster-10207.33132,Cluster-10207.18476,Cluster-10207.18770,Cluster-10207.32320,Cluster-10207.18174,Cluster-10207.20501,Cluster-10207.7171,Cluster-10207.12569,Cluster-10207.17286,Cluster-7711.0,Cluster-10207.1792,Cluster-10207.32712,Cluster-10207.8837,Cluster-10207.5476,Cluster-10207.27443,Cluster-10207.7395,Cluster-10207.6975,Cluster-10207.…
MF	GO:0019899	enzyme binding	23|3229	159|18538	0.90733	1	23	Cluster-10207.22997,Cluster-10207.32156,Cluster-10207.14399,Cluster-10207.9871,Cluster-10207.16580,Cluster-10207.13261,Cluster-10207.24760,Cluster-10207.4203,Cluster-10207.34448,Cluster-10207.15757,Cluster-10207.20547,Cluster-3429.0,Cluster-10207.22858,Cluster-10207.13954,Cluster-10207.18343,Cluster-10207.27643,Cluster-10207.24789,Cluster-10207.16341,Cluster-10207.24670,Cluster-10207.25618,Cluste…
BP	GO:0009058	biosynthetic process	877|3229	5153|18538	0.91653	1	877	Cluster-10207.11981,Cluster-10207.24351,Cluster-10207.22325,Cluster-10207.14393,Cluster-10207.27840,Cluster-10207.11855,Cluster-10207.33132,Cluster-10207.14666,Cluster-10207.18476,Cluster-10207.18776,Cluster-10207.10899,Cluster-10207.18770,Cluster-10207.32320,Cluster-10207.18174,Cluster-10207.20501,Cluster-10207.7172,Cluster-10207.7171,Cluster-10446.0,Cluster-10207.26004,Cluster-10207.20444,Clust…
CC	GO:0005783	endoplasmic reticulum	67|3229	434|18538	0.9179	1	67	Cluster-10207.26497,Cluster-10207.9658,Cluster-10207.19916,Cluster-10207.21620,Cluster-10207.11213,Cluster-10207.19878,Cluster-10207.15851,Cluster-10207.5860,Cluster-10207.19737,Cluster-10207.16334,Cluster-10207.29048,Cluster-10207.14645,Cluster-10207.30240,Cluster-10207.10582,Cluster-10207.4203,Cluster-10207.30269,Cluster-10207.17995,Cluster-10207.14215,Cluster-10207.8287,Cluster-10207.22819,Clu…
BP	GO:0051301	cell division	23|3229	164|18538	0.92431	1	23	Cluster-10207.12139,Cluster-10207.998,Cluster-9796.0,Cluster-10207.20393,Cluster-10207.26091,Cluster-10207.11577,Cluster-10207.18476,Cluster-10207.9633,Cluster-10207.11782,Cluster-10207.22690,Cluster-10207.9859,Cluster-10207.31413,Cluster-10207.25335,Cluster-10207.22305,Cluster-10207.24535,Cluster-10207.17014,Cluster-10207.23458,Cluster-10207.17115,Cluster-10207.14085,Cluster-10207.24491,Cluster-…
MF	GO:0016779	nucleotidyltransferase activity	64|3229	410|18538	0.94106	1	64	Cluster-7980.1,Cluster-10207.20865,Cluster-10207.8708,Cluster-10207.16064,Cluster-10207.16277,Cluster-10207.20426,Cluster-10207.13029,Cluster-10207.27984,Cluster-10207.5558,Cluster-10207.10005,Cluster-10207.26257,Cluster-10207.15761,Cluster-10207.8905,Cluster-10207.21813,Cluster-10207.28894,Cluster-10207.14026,Cluster-10207.25644,Cluster-10207.23959,Cluster-10207.18383,Cluster-10207.25410,Cluster…
BP	GO:0007049	cell cycle	54|3229	364|18538	0.94333	1	54	Cluster-10207.12139,Cluster-10207.26407,Cluster-10207.16108,Cluster-10207.23377,Cluster-10207.16145,Cluster-10207.20393,Cluster-10207.16580,Cluster-10207.11577,Cluster-10207.18476,Cluster-10207.18903,Cluster-10207.4203,Cluster-10207.26515,Cluster-10207.9633,Cluster-10207.11782,Cluster-10207.20501,Cluster-10207.32065,Cluster-3429.0,Cluster-10207.18502,Cluster-4611.0,Cluster-10207.25792,Cluster-102…
BP	GO:0006457	protein folding	12|3229	99|18538	0.94334	1	12	Cluster-10207.22553,Cluster-10207.7515,Cluster-10207.32332,Cluster-10207.25242,Cluster-10207.20266,Cluster-10207.29906,Cluster-10207.3874,Cluster-10207.15977,Cluster-11298.0,Cluster-10207.25630,Cluster-10207.14508,Cluster-10207.20162
CC	GO:0032991	protein-containing complex	798|3229	4786|18538	0.94382	1	798	Cluster-10207.24351,Cluster-10207.18628,Cluster-10207.14393,Cluster-10446.0,Cluster-10207.13160,Cluster-10207.33132,Cluster-10207.15761,Cluster-10207.22487,Cluster-10207.30331,Cluster-10207.18476,Cluster-10207.18776,Cluster-10207.10899,Cluster-10207.27496,Cluster-10207.18770,Cluster-10207.6070,Cluster-10207.7172,Cluster-10207.13562,Cluster-10207.14241,Cluster-10207.26004,Cluster-10207.17846,Clust…
MF	GO:0051082	unfolded protein binding	15|3229	119|18538	0.94409	1	15	Cluster-10207.22553,Cluster-10207.31014,Cluster-10207.11455,Cluster-10207.25242,Cluster-10207.13590,Cluster-10207.11623,Cluster-10207.29906,Cluster-10207.3874,Cluster-10207.11838,Cluster-10207.15977,Cluster-10207.18013,Cluster-10207.18927,Cluster-10207.25630,Cluster-10207.7111,Cluster-10207.20162
CC	GO:0005730	nucleolus	29|3229	206|18538	0.94411	1	29	Cluster-10207.16375,Cluster-10207.15854,Cluster-10207.16277,Cluster-10207.22654,Cluster-10207.38311,Cluster-10207.5558,Cluster-10207.11575,Cluster-10207.19632,Cluster-10207.7264,Cluster-10207.14026,Cluster-10207.8905,Cluster-10207.23959,Cluster-7711.0,Cluster-10207.11032,Cluster-10207.20142,Cluster-10207.21757,Cluster-10207.22573,Cluster-10207.19520,Cluster-10207.17641,Cluster-10207.21857,Cluster…
CC	GO:0005768	endosome	3|3229	35|18538	0.95006	1	3	Cluster-10207.14322,Cluster-10207.20499,Cluster-10207.34790
CC	GO:0005773	vacuole	7|3229	59|18538	0.95382	1	7	Cluster-10207.18001,Cluster-10207.19708,Cluster-10207.24994,Cluster-10207.17846,Cluster-10207.12250,Cluster-10207.17801,Cluster-10207.12162
MF	GO:0016853	isomerase activity	40|3229	274|18538	0.95799	1	40	Cluster-10207.19303,Cluster-10207.20785,Cluster-10207.17519,Cluster-10207.19639,Cluster-10207.16255,Cluster-10207.13732,Cluster-10207.20397,Cluster-10207.24879,Cluster-10207.16802,Cluster-10207.18740,Cluster-10207.24198,Cluster-10207.27331,Cluster-10207.28696,Cluster-10207.16628,Cluster-10207.22422,Cluster-10207.25366,Cluster-10207.21457,Cluster-10207.32153,Cluster-10207.22275,Cluster-10207.9662,…
MF	GO:0004518	nuclease activity	58|3229	393|18538	0.96779	1	58	Cluster-10207.10931,Cluster-10207.21281,Cluster-10207.2970,Cluster-10207.14393,Cluster-10207.19326,Cluster-10207.24280,Cluster-10207.8101,Cluster-10207.8160,Cluster-10207.26093,Cluster-10207.25813,Cluster-10207.13029,Cluster-10207.23313,Cluster-10207.7799,Cluster-10207.13530,Cluster-10207.37630,Cluster-10207.24609,Cluster-10207.6986,Cluster-10207.19122,Cluster-10207.25272,Cluster-10207.28463,Clus…
BP	GO:0006091	generation of precursor metabolites and energy	66|3229	449|18538	0.96909	1	66	Cluster-10207.29340,Cluster-10207.12549,Cluster-10207.1682,Cluster-10207.26931,Cluster-10207.30952,Cluster-10207.27713,Cluster-10207.17793,Cluster-10207.35412,Cluster-10207.18375,Cluster-10207.25814,Cluster-10207.18776,Cluster-10207.14108,Cluster-10207.27389,Cluster-10207.15500,Cluster-10207.4612,Cluster-10207.8002,Cluster-10207.24399,Cluster-4673.0,Cluster-10207.18664,Cluster-10207.26107,Cluster…
BP	GO:0022607	cellular component assembly	97|3229	643|18538	0.97429	1	97	Cluster-10207.21610,Cluster-10207.12139,Cluster-10207.16964,Cluster-10207.11577,Cluster-10207.16108,Cluster-10207.18903,Cluster-10207.15733,Cluster-10207.9859,Cluster-10207.27331,Cluster-10207.32101,Cluster-10207.32478,Cluster-10207.13285,Cluster-10207.33622,Cluster-10207.17762,Cluster-10207.16470,Cluster-7711.0,Cluster-10207.5361,Cluster-11298.0,Cluster-10207.26347,Cluster-10207.12486,Cluster-10…
BP	GO:0050877	nervous system process	6|3229	63|18538	0.97791	1	6	Cluster-10207.22979,Cluster-10207.27951,Cluster-10207.26745,Cluster-10207.15107,Cluster-10207.22456,Cluster-10207.18775
CC	GO:0005815	microtubule organizing center	4|3229	48|18538	0.98	1	4	Cluster-10207.5468,Cluster-10207.21648,Cluster-10207.20501,Cluster-10207.5212
CC	GO:0005622	intracellular	1022|3229	6141|18538	0.98111	1	1022	Cluster-10207.24351,Cluster-10207.22325,Cluster-10207.14393,Cluster-10446.0,Cluster-10207.22997,Cluster-10207.13160,Cluster-10207.23313,Cluster-10207.15761,Cluster-10207.23236,Cluster-10207.28696,Cluster-10207.27018,Cluster-10207.9271,Cluster-10207.21711,Cluster-10207.27456,Cluster-10207.18476,Cluster-10207.5296,Cluster-10207.18776,Cluster-10207.10899,Cluster-10207.7347,Cluster-10207.18770,Cluste…
BP	GO:0032196	transposition	5|3229	57|18538	0.98128	1	5	Cluster-10207.4137,Cluster-10207.37145,Cluster-10207.14763,Cluster-10207.17901,Cluster-10207.6941
BP	GO:0140014	mitotic nuclear division	5|3229	56|18538	0.98238	1	5	Cluster-10207.20576,Cluster-10207.20501,Cluster-10207.9105,Cluster-10207.8405,Cluster-10207.16108
MF	GO:0008092	cytoskeletal protein binding	42|3229	306|18538	0.98325	1	42	Cluster-9796.0,Cluster-10207.22858,Cluster-10207.17124,Cluster-10207.20393,Cluster-10207.10631,Cluster-10207.18299,Cluster-10207.16108,Cluster-10207.21997,Cluster-10207.15058,Cluster-10914.1,Cluster-10207.16346,Cluster-10207.20547,Cluster-10207.30961,Cluster-10207.11853,Cluster-10207.23440,Cluster-10207.6965,Cluster-10207.20604,Cluster-10207.16341,Cluster-10207.10517,Cluster-10207.16470,Cluster-7…
BP	GO:0040011	locomotion	31|3229	240|18538	0.98347	1	31	Cluster-10207.16376,Cluster-10207.9633,Cluster-10207.3200,Cluster-10207.16108,Cluster-10207.29221,Cluster-10207.9175,Cluster-10207.2173,Cluster-10207.28010,Cluster-10207.34992,Cluster-10207.27256,Cluster-10207.2476,Cluster-10207.26045,Cluster-10207.27655,Cluster-10207.22183,Cluster-10207.24279,Cluster-10207.20134,Cluster-10207.22640,Cluster-10207.14113,Cluster-10207.24809,Cluster-11298.0,Cluster-…
BP	GO:0006914	autophagy	5|3229	61|18538	0.98624	1	5	Cluster-10207.27188,Cluster-10207.21256,Cluster-10207.13826,Cluster-10207.18505,Cluster-10207.25293
BP	GO:0007165	signal transduction	208|3229	1320|18538	0.98726	1	208	Cluster-10207.16376,Cluster-10207.26305,Cluster-10207.30100,Cluster-11298.0,Cluster-10207.24700,Cluster-10207.23236,Cluster-10207.28889,Cluster-10207.32966,Cluster-10207.28061,Cluster-10207.21882,Cluster-10207.23889,Cluster-10207.29758,Cluster-10207.8108,Cluster-10207.28407,Cluster-10207.12672,Cluster-10207.28676,Cluster-10207.20748,Cluster-10207.6961,Cluster-10207.28371,Cluster-10207.21824,Clust…
MF	GO:0016874	ligase activity	39|3229	285|18538	0.98811	1	39	Cluster-10207.19168,Cluster-10207.20233,Cluster-10207.24318,Cluster-10207.15896,Cluster-10207.10733,Cluster-10207.23790,Cluster-10207.15955,Cluster-10207.16334,Cluster-10207.18479,Cluster-10207.25378,Cluster-10207.8818,Cluster-10207.4920,Cluster-10207.17847,Cluster-10207.21119,Cluster-10207.19368,Cluster-10207.20443,Cluster-10207.21181,Cluster-10207.17390,Cluster-10207.18563,Cluster-2105.0,Cluste…
CC	GO:0005739	mitochondrion	68|3229	495|18538	0.98943	1	68	Cluster-10207.35781,Cluster-10207.1990,Cluster-10207.8271,Cluster-10207.19062,Cluster-10207.23118,Cluster-10207.12273,Cluster-10207.3869,Cluster-10207.11147,Cluster-10207.30331,Cluster-10207.21824,Cluster-10207.1967,Cluster-10207.17925,Cluster-10207.24813,Cluster-10207.19637,Cluster-8736.0,Cluster-10207.31185,Cluster-10207.22292,Cluster-10207.6732,Cluster-10207.26107,Cluster-10207.3724,Cluster-10…
MF	GO:0003729	mRNA binding	1|3229	24|18538	0.98943	1	1	Cluster-10207.12486
BP	GO:0048856	anatomical structure development	43|3229	339|18538	0.98997	1	43	Cluster-10207.1990,Cluster-10207.9544,Cluster-10207.16466,Cluster-10207.33792,Cluster-10207.16218,Cluster-10207.32966,Cluster-10207.26152,Cluster-10207.14763,Cluster-10207.6746,Cluster-10207.16108,Cluster-10207.12605,Cluster-10207.29221,Cluster-10207.29974,Cluster-10207.17995,Cluster-10207.22876,Cluster-10207.28407,Cluster-10207.15534,Cluster-10207.22022,Cluster-10207.24249,Cluster-10207.14125,Cl…
CC	GO:0005856	cytoskeleton	60|3229	436|18538	0.99155	1	60	Cluster-10207.16456,Cluster-9796.0,Cluster-10207.16108,Cluster-10207.23118,Cluster-10207.1998,Cluster-10207.19812,Cluster-10207.16368,Cluster-10207.9880,Cluster-10207.20393,Cluster-10207.5468,Cluster-10207.10631,Cluster-7251.0,Cluster-10207.15036,Cluster-10207.15058,Cluster-10207.5212,Cluster-10207.20501,Cluster-10207.6635,Cluster-10207.30961,Cluster-10207.29182,Cluster-10207.24238,Cluster-10207.…
BP	GO:0000278	mitotic cell cycle	8|3229	91|18538	0.9934	1	8	Cluster-10207.12139,Cluster-10207.20501,Cluster-10207.9105,Cluster-10207.11899,Cluster-10207.25090,Cluster-10207.20576,Cluster-10207.16108,Cluster-10207.8405
BP	GO:0065003	protein-containing complex assembly	61|3229	447|18538	0.99442	1	61	Cluster-10207.16709,Cluster-10207.19413,Cluster-10207.21610,Cluster-10207.8271,Cluster-10207.19048,Cluster-10207.23118,Cluster-10207.19149,Cluster-10207.20393,Cluster-10207.28141,Cluster-10207.1682,Cluster-10207.4203,Cluster-10207.28027,Cluster-10207.14746,Cluster-10207.15058,Cluster-10207.4715,Cluster-10207.1844,Cluster-10207.6786,Cluster-10207.24738,Cluster-10207.16470,Cluster-10207.15733,Clust…
BP	GO:0007010	cytoskeleton organization	20|3229	183|18538	0.99754	1	20	Cluster-10207.16341,Cluster-10207.25090,Cluster-10207.7432,Cluster-10207.10517,Cluster-10207.22183,Cluster-10207.25380,Cluster-7711.0,Cluster-10207.23118,Cluster-10207.18502,Cluster-10207.22858,Cluster-10207.20576,Cluster-10207.18938,Cluster-10207.26146,Cluster-10207.16108,Cluster-10207.18903,Cluster-10207.20393,Cluster-10207.27793,Cluster-10207.22246,Cluster-10207.7134,Cluster-10207.5212
BP	GO:0006397	mRNA processing	20|3229	182|18538	0.99798	1	20	Cluster-10207.17517,Cluster-10207.21431,Cluster-10207.22979,Cluster-10207.12486,Cluster-10207.7870,Cluster-10207.7066,Cluster-10207.15388,Cluster-10207.5296,Cluster-10207.26430,Cluster-10207.27655,Cluster-10207.19718,Cluster-10207.13261,Cluster-10207.20061,Cluster-5888.0,Cluster-10207.24668,Cluster-10207.14125,Cluster-10207.16429,Cluster-10207.8190,Cluster-10207.10861,Cluster-10207.21327
BP	GO:0015031	protein transport	119|3229	811|18538	0.99808	1	119	Cluster-9324.0,Cluster-10207.21610,Cluster-10207.9755,Cluster-10207.6499,Cluster-10207.17519,Cluster-10207.28060,Cluster-10207.28061,Cluster-10207.15938,Cluster-10207.15934,Cluster-10207.10658,Cluster-10207.10819,Cluster-10207.29874,Cluster-10207.20825,Cluster-10207.26909,Cluster-10207.15494,Cluster-10207.3660,Cluster-7711.0,Cluster-10207.24656,Cluster-10207.18602,Cluster-11298.0,Cluster-10207.96…
MF	GO:0042393	histone binding	1|3229	33|18538	0.99824	1	1	Cluster-10207.31307
MF	GO:0008135	translation factor activity, RNA binding	11|3229	130|18538	0.99884	1	11	Cluster-10207.20091,Cluster-10207.22936,Cluster-10207.21711,Cluster-473.0,Cluster-10207.20290,Cluster-10207.18801,Cluster-10207.4401,Cluster-10207.14944,Cluster-10207.22015,Cluster-11298.0,Cluster-10207.17116
BP	GO:0051604	protein maturation	21|3229	215|18538	0.99944	1	21	Cluster-10207.16837,Cluster-10207.30636,Cluster-10207.11669,Cluster-10207.16470,Cluster-10207.12554,Cluster-10207.23458,Cluster-10207.22447,Cluster-10207.13627,Cluster-10207.12652,Cluster-10207.8287,Cluster-10207.14546,Cluster-10207.26515,Cluster-10207.18273,Cluster-7711.0,Cluster-10207.18276,Cluster-10207.21516,Cluster-2782.0,Cluster-10207.16591,Cluster-10207.33140,Cluster-10207.8528,Cluster-102…
BP	GO:0006259	DNA metabolic process	215|3229	1481|18538	0.99972	1	215	Cluster-10207.30432,Cluster-10207.17291,Cluster-10207.37145,Cluster-10207.22672,Cluster-10207.2626,Cluster-10207.12407,Cluster-10207.20825,Cluster-10207.10546,Cluster-10207.25813,Cluster-10207.11734,Cluster-10207.18476,Cluster-10207.8101,Cluster-10207.25423,Cluster-10207.16802,Cluster-10207.19805,Cluster-10207.19235,Cluster-10207.19048,Cluster-10207.27331,Cluster-10207.3869,Cluster-10207.26642,Cl…
MF	GO:0019843	rRNA binding	1|3229	45|18538	0.99976	1	1	Cluster-10207.8353
BP	GO:0006399	tRNA metabolic process	44|3229	398|18538	0.99999	1	44	Cluster-10207.10931,Cluster-10207.13639,Cluster-10207.10733,Cluster-10207.20825,Cluster-10207.20048,Cluster-10207.15854,Cluster-10207.21824,Cluster-10207.15785,Cluster-10207.11928,Cluster-10207.20398,Cluster-10207.13738,Cluster-10207.17476,Cluster-10207.25378,Cluster-10207.24843,Cluster-10207.31903,Cluster-10207.8818,Cluster-10207.2085,Cluster-10207.20443,Cluster-10207.16064,Cluster-10207.22307,C…
CC	GO:0043226	organelle	706|3229	4607|18538	0.99999	1	706	Cluster-10207.22323,Cluster-10207.24351,Cluster-10207.22325,Cluster-10207.14393,Cluster-10207.33132,Cluster-10207.23236,Cluster-10207.27456,Cluster-10207.18476,Cluster-10207.18776,Cluster-10207.10899,Cluster-10207.17216,Cluster-10207.18174,Cluster-10207.20501,Cluster-10207.7172,Cluster-10207.22979,Cluster-10207.14241,Cluster-10207.26004,Cluster-10207.17846,Cluster-10207.26430,Cluster-10207.9755,C…
CC	GO:0005737	cytoplasm	395|3229	2779|18538	1	1	395	Cluster-10207.24351,Cluster-10207.23236,Cluster-10207.18476,Cluster-10207.18776,Cluster-10207.10899,Cluster-10207.26931,Cluster-10207.7172,Cluster-10207.13562,Cluster-10207.26004,Cluster-10207.17846,Cluster-10207.19212,Cluster-10207.12569,Cluster-10207.31452,Cluster-6461.0,Cluster-10207.26622,Cluster-7711.0,Cluster-10207.24656,Cluster-10207.17363,Cluster-10207.24717,Cluster-10207.12162,Cluster-10…
MF	GO:0003723	RNA binding	120|3229	954|18538	1	1	120	Cluster-10207.37300,Cluster-10207.35509,Cluster-10207.25625,Cluster-10207.8353,Cluster-10207.28104,Cluster-10207.18772,Cluster-10207.19750,Cluster-10207.12369,Cluster-10207.22979,Cluster-10207.11871,Cluster-10207.18780,Cluster-10207.10819,Cluster-10207.20825,Cluster-10207.31456,Cluster-10207.18548,Cluster-10207.26909,Cluster-10207.15494,Cluster-10207.1792,Cluster-10207.14951,Cluster-11298.0,Clust…
BP	GO:0034641	cellular nitrogen compound metabolic process	984|3229	6280|18538	1	1	984	Cluster-10207.25242,Cluster-10207.37145,Cluster-10207.24351,Cluster-10207.22325,Cluster-10207.14393,Cluster-10446.0,Cluster-10207.11855,Cluster-10207.10546,Cluster-10207.23313,Cluster-10207.15761,Cluster-10207.27018,Cluster-10207.11980,Cluster-10207.13789,Cluster-10207.18476,Cluster-10207.5296,Cluster-10207.18776,Cluster-10207.10899,Cluster-10207.18772,Cluster-10207.18770,Cluster-10207.32320,Clus…
BP	GO:0042254	ribosome biogenesis	87|3229	851|18538	1	1	87	Cluster-10207.24351,Cluster-10207.14951,Cluster-10207.20788,Cluster-10207.12569,Cluster-10207.8353,Cluster-10207.24626,Cluster-10207.10899,Cluster-10207.7172,Cluster-10207.25578,Cluster-10207.17759,Cluster-10207.33860,Cluster-7711.0,Cluster-10207.25737,Cluster-10207.16953,Cluster-10207.24491,Cluster-10207.18608,Cluster-10207.27050,Cluster-10207.27992,Cluster-10207.20686,Cluster-10207.22232,Cluste…
MF	GO:0003735	structural constituent of ribosome	62|3229	691|18538	1	1	62	Cluster-10207.16709,Cluster-10207.12549,Cluster-10207.16953,Cluster-10207.19048,Cluster-10207.22535,Cluster-10207.12569,Cluster-10207.10346,Cluster-10207.8315,Cluster-10207.8915,Cluster-10207.24351,Cluster-10207.5219,Cluster-8489.0,Cluster-10207.13103,Cluster-10207.3711,Cluster-10207.10899,Cluster-10207.7172,Cluster-10207.31903,Cluster-10207.25578,Cluster-10207.15680,Cluster-10207.27050,Cluster-1…
CC	GO:0005840	ribosome	82|3229	843|18538	1	1	82	Cluster-10207.16709,Cluster-10207.12549,Cluster-10207.16953,Cluster-10207.19048,Cluster-10207.20788,Cluster-10207.21711,Cluster-10207.12569,Cluster-10207.10346,Cluster-10207.8315,Cluster-10207.14944,Cluster-10207.8915,Cluster-10207.24351,Cluster-10207.5219,Cluster-10207.4401,Cluster-8489.0,Cluster-10207.20290,Cluster-10207.1866,Cluster-10207.13103,Cluster-10207.3711,Cluster-10207.1931,Cluster-102…
MF	GO:0005198	structural molecule activity	107|3229	1029|18538	1	1	107	Cluster-10207.24351,Cluster-10207.14951,Cluster-10207.20788,Cluster-10207.12569,Cluster-10207.8353,Cluster-10207.16108,Cluster-10207.10899,Cluster-10207.29974,Cluster-10207.6072,Cluster-10207.7172,Cluster-10207.15534,Cluster-10207.25578,Cluster-10207.17759,Cluster-10207.33860,Cluster-10207.31738,Cluster-10207.25737,Cluster-10207.16953,Cluster-12227.0,Cluster-10207.18608,Cluster-10207.27050,Cluste…
BP	GO:0006412	translation	92|3229	1041|18538	1	1	92	Cluster-473.0,Cluster-10207.24351,Cluster-10207.14951,Cluster-10207.20788,Cluster-10207.12569,Cluster-10207.8353,Cluster-10207.10899,Cluster-10207.7172,Cluster-10207.25578,Cluster-10207.18262,Cluster-10207.17759,Cluster-10207.33860,Cluster-10207.19281,Cluster-10207.7548,Cluster-10207.25737,Cluster-10207.16953,Cluster-11298.0,Cluster-10207.16078,Cluster-10207.18608,Cluster-10207.21181,Cluster-1020…
BP	GO:0016192	vesicle-mediated transport	56|3229	609|18538	1	1	56	Cluster-10207.16341,Cluster-10207.8375,Cluster-10207.23377,Cluster-10207.33792,Cluster-10207.17778,Cluster-10207.14097,Cluster-10207.6628,Cluster-10207.15934,Cluster-10207.10658,Cluster-10207.15079,Cluster-10207.27163,Cluster-10207.16384,Cluster-10207.15530,Cluster-10207.5457,Cluster-10207.29275,Cluster-10207.4416,Cluster-10207.29011,Cluster-10207.13380,Cluster-10207.17801,Cluster-10207.31563,Clu…

## Sheet: T2vsCK.all_GOenrich
Category	ID	Description	GeneRatio	BgRatio	pvalue	padj	Count	geneID
MF	GO:0003700	DNA-binding transcription factor activity	178|3005	723|18538	1.3954e-09	1.8698e-07	178	Cluster-10207.27844,Cluster-10446.0,Cluster-10207.10711,Cluster-10207.21619,Cluster-10207.15150,Cluster-10207.12175,Cluster-10207.17043,Cluster-10207.18476,Cluster-11773.0,Cluster-10207.16968,Cluster-10207.3263,Cluster-10207.6803,Cluster-10207.6070,Cluster-10207.24989,Cluster-10207.24194,Cluster-10207.17125,Cluster-10207.15307,Cluster-10207.939,Cluster-10207.21407,Cluster-10207.21359,Cluster-1020…
MF	GO:0016491	oxidoreductase activity	372|3005	1879|18538	8.0212e-05	0.0053742	372	Cluster-10207.24350,Cluster-1829.0,Cluster-10207.21485,Cluster-10207.28696,Cluster-10207.18479,Cluster-10207.35207,Cluster-10207.20503,Cluster-10207.21196,Cluster-10207.6076,Cluster-10207.22974,Cluster-10207.9191,Cluster-10207.20338,Cluster-10207.17574,Cluster-10207.27435,Cluster-10207.22246,Cluster-10207.1798,Cluster-10207.27351,Cluster-10207.17440,Cluster-10207.173,Cluster-10207.7307,Cluster-10…
MF	GO:0022857	transmembrane transporter activity	322|3005	1657|18538	0.00039385	0.017592	322	Cluster-7147.0,Cluster-10207.12901,Cluster-10207.16371,Cluster-10207.4702,Cluster-10207.24354,Cluster-10207.20236,Cluster-10207.21819,Cluster-10207.31,Cluster-10207.17519,Cluster-10207.16745,Cluster-10207.27122,Cluster-10207.12329,Cluster-10207.18014,Cluster-10207.30261,Cluster-10207.18903,Cluster-10207.21801,Cluster-10207.19807,Cluster-10207.8108,Cluster-10207.21884,Cluster-10207.34061,Cluster-1…
MF	GO:0016301	kinase activity	313|3005	1532|18538	0.00082838	0.027751	313	Cluster-10207.30348,Cluster-10207.27847,Cluster-10207.24521,Cluster-10207.16185,Cluster-10207.22325,Cluster-10207.14390,Cluster-10207.14393,Cluster-10207.20825,Cluster-10207.18821,Cluster-10207.15900,Cluster-10207.13167,Cluster-10207.32084,Cluster-10207.10542,Cluster-10207.15835,Cluster-10207.10305,Cluster-10207.18439,Cluster-10207.21754,Cluster-10207.18776,Cluster-10207.20065,Cluster-10207.3057,…
BP	GO:0055085	transmembrane transport	283|3005	1463|18538	0.0012616	0.028292	283	Cluster-10207.12901,Cluster-10207.16371,Cluster-10207.24354,Cluster-10207.20236,Cluster-10207.25860,Cluster-10207.31,Cluster-10207.17519,Cluster-10207.16745,Cluster-10207.27122,Cluster-10207.14785,Cluster-10207.30261,Cluster-10207.21801,Cluster-10207.3263,Cluster-10207.8108,Cluster-10207.34061,Cluster-10207.28880,Cluster-10207.1644,Cluster-10207.1724,Cluster-10207.2334,Cluster-10207.17846,Cluster…
BP	GO:0006464	cellular protein modification process	417|3005	2125|18538	0.0012668	0.028292	417	Cluster-10207.27847,Cluster-10207.9298,Cluster-10207.11981,Cluster-10207.22325,Cluster-10207.14390,Cluster-10207.14393,Cluster-10207.29288,Cluster-10207.13167,Cluster-10207.10542,Cluster-10207.14666,Cluster-10207.14924,Cluster-10207.27457,Cluster-10207.13365,Cluster-10207.3057,Cluster-10207.17216,Cluster-10207.20503,Cluster-10207.29993,Cluster-10207.35445,Cluster-10207.14241,Cluster-10207.9191,Cl…
BP	GO:0071554	cell wall organization or biogenesis	35|3005	133|18538	0.0018698	0.035793	35	Cluster-10207.17516,Cluster-10207.21607,Cluster-10207.20233,Cluster-10207.21521,Cluster-10207.11882,Cluster-10207.32926,Cluster-10207.15955,Cluster-10207.21971,Cluster-10207.16143,Cluster-10207.5469,Cluster-10207.15977,Cluster-10207.7507,Cluster-10207.11032,Cluster-10207.4920,Cluster-10207.17863,Cluster-10207.22406,Cluster-10207.17533,Cluster-10207.20657,Cluster-56.1,Cluster-10207.23450,Cluster-1…
BP	GO:0005975	carbohydrate metabolic process	199|3005	996|18538	0.0039084	0.065466	199	Cluster-10207.17516,Cluster-10207.30636,Cluster-10207.21521,Cluster-10207.11475,Cluster-10207.23339,Cluster-10207.5469,Cluster-10207.16584,Cluster-10207.25588,Cluster-10207.18776,Cluster-10207.17490,Cluster-10207.3263,Cluster-10207.17590,Cluster-10207.36401,Cluster-10207.10398,Cluster-10207.22870,Cluster-10207.17124,Cluster-10207.28272,Cluster-10207.24540,Cluster-10207.11374,Cluster-10207.6573,Cl…
MF	GO:0043167	ion binding	990|3005	5521|18538	0.0064015	0.095311	990	Cluster-10207.27847,Cluster-1829.0,Cluster-10207.22325,Cluster-10207.14390,Cluster-10207.14393,Cluster-10207.21485,Cluster-10207.14132,Cluster-10207.13167,Cluster-10207.10542,Cluster-10207.11665,Cluster-10207.9271,Cluster-10207.11749,Cluster-10207.9426,Cluster-10207.12718,Cluster-10207.13365,Cluster-10207.3057,Cluster-10207.17216,Cluster-10207.2027,Cluster-10207.11293,Cluster-10207.28654,Cluster-…
MF	GO:0016798	hydrolase activity, acting on glycosyl bonds	104|3005	509|18538	0.014394	0.19288	104	Cluster-10207.30636,Cluster-10207.11475,Cluster-10207.25588,Cluster-10207.3263,Cluster-10207.10398,Cluster-10207.24540,Cluster-10207.22406,Cluster-10207.15225,Cluster-10207.19458,Cluster-10207.9345,Cluster-10207.21746,Cluster-10207.24417,Cluster-10207.28584,Cluster-10207.19232,Cluster-10207.12558,Cluster-10207.26226,Cluster-10207.7011,Cluster-10207.18169,Cluster-10207.13572,Cluster-10207.20754,Cl…
BP	GO:0000003	reproduction	71|3005	346|18538	0.022098	0.26919	71	Cluster-10207.30348,Cluster-10207.24521,Cluster-10207.22895,Cluster-10207.27844,Cluster-10207.14125,Cluster-10207.24488,Cluster-10207.16466,Cluster-10207.39350,Cluster-10207.7635,Cluster-10207.12078,Cluster-10207.28865,Cluster-10207.9392,Cluster-10207.6585,Cluster-10207.17455,Cluster-10207.17043,Cluster-10207.18439,Cluster-10207.18476,Cluster-10207.26152,Cluster-10207.14314,Cluster-10207.29974,Cl…
CC	GO:0009579	thylakoid	45|3005	221|18538	0.032065	0.35806	45	Cluster-10207.17516,Cluster-10207.8331,Cluster-10207.20354,Cluster-10207.2428,Cluster-10207.1682,Cluster-10207.19062,Cluster-10207.9797,Cluster-10207.31503,Cluster-10207.20393,Cluster-10207.8863,Cluster-10207.12466,Cluster-10207.8824,Cluster-10207.29736,Cluster-10777.1,Cluster-10207.22930,Cluster-325.0,Cluster-10207.21254,Cluster-10207.6101,Cluster-8778.0,Cluster-10207.29874,Cluster-10207.33247,C…
CC	GO:0030312	external encapsulating structure	25|3005	118|18538	0.041764	0.43049	25	Cluster-10207.30636,Cluster-10207.16108,Cluster-10207.26152,Cluster-10207.14314,Cluster-10207.29974,Cluster-10207.17995,Cluster-10207.14175,Cluster-10207.21310,Cluster-10207.3109,Cluster-10207.27479,Cluster-10207.17820,Cluster-56.1,Cluster-10207.21741,Cluster-10207.23435,Cluster-10207.23474,Cluster-10207.29922,Cluster-10207.23410,Cluster-10207.8346,Cluster-10207.1957,Cluster-10207.6132,Cluster-10…
MF	GO:0016829	lyase activity	80|3005	406|18538	0.062961	0.56898	80	Cluster-10207.8251,Cluster-10207.16371,Cluster-10207.16279,Cluster-10207.16617,Cluster-10207.20121,Cluster-10207.4920,Cluster-4901.0,Cluster-10207.11248,Cluster-10207.13320,Cluster-10207.12032,Cluster-10207.26214,Cluster-10207.24978,Cluster-10207.27389,Cluster-10207.30952,Cluster-10207.28046,Cluster-10207.12745,Cluster-10207.35781,Cluster-10207.16945,Cluster-10207.5451,Cluster-10207.1094,Cluster-…
CC	GO:0005618	cell wall	16|3005	72|18538	0.063692	0.56898	16	Cluster-56.1,Cluster-10207.30636,Cluster-10207.6132,Cluster-10207.14175,Cluster-10207.21310,Cluster-10207.23435,Cluster-10207.23474,Cluster-10207.1957,Cluster-10207.19442,Cluster-10207.22945,Cluster-32.0,Cluster-10207.23410,Cluster-10207.20260,Cluster-10207.27479,Cluster-10207.9307,Cluster-10207.17820
BP	GO:0006790	sulfur compound metabolic process	38|3005	188|18538	0.10804	0.78597	38	Cluster-10207.2748,Cluster-10207.21606,Cluster-10207.20359,Cluster-10207.32966,Cluster-10207.22148,Cluster-10207.24817,Cluster-10207.18438,Cluster-10207.380,Cluster-10207.22022,Cluster-10207.25169,Cluster-10207.18383,Cluster-10207.13780,Cluster-10207.21681,Cluster-10207.17845,Cluster-10207.21371,Cluster-10207.4133,Cluster-10207.18554,Cluster-10207.13386,Cluster-10207.11597,Cluster-10207.21463,Clu…
BP	GO:0015979	photosynthesis	48|3005	257|18538	0.10912	0.78597	48	Cluster-10207.17516,Cluster-10207.8331,Cluster-10207.2428,Cluster-10207.1682,Cluster-10207.19062,Cluster-10207.9797,Cluster-10207.31503,Cluster-10207.22538,Cluster-10207.20393,Cluster-10207.8863,Cluster-10207.12466,Cluster-10207.29736,Cluster-10207.8824,Cluster-10207.17319,Cluster-10207.22930,Cluster-325.0,Cluster-10207.21254,Cluster-8778.0,Cluster-10777.1,Cluster-10207.28376,Cluster-10207.29874,…
BP	GO:0048646	anatomical structure formation involved in morphogenesis	10|3005	43|18538	0.11435	0.78597	10	Cluster-10207.21741,Cluster-10207.35071,Cluster-10207.29922,Cluster-10207.12605,Cluster-10207.6746,Cluster-10207.16108,Cluster-10207.26152,Cluster-10207.14314,Cluster-10207.29974,Cluster-10207.17995
BP	GO:0030154	cell differentiation	32|3005	161|18538	0.11499	0.78597	32	Cluster-10207.16466,Cluster-10207.9656,Cluster-10207.6746,Cluster-10207.16108,Cluster-10207.26152,Cluster-10207.14314,Cluster-10207.22022,Cluster-10207.29974,Cluster-10207.17995,Cluster-10207.23998,Cluster-10207.21004,Cluster-10207.16890,Cluster-10207.35071,Cluster-10207.426,Cluster-10207.25321,Cluster-10207.21902,Cluster-10207.21741,Cluster-10207.29221,Cluster-10207.21620,Cluster-10207.19284,Clu…
CC	GO:0005829	cytosol	15|3005	64|18538	0.12242	0.78597	15	Cluster-10207.28572,Cluster-10207.13778,Cluster-10207.21184,Cluster-10207.8455,Cluster-10207.27896,Cluster-10207.2578,Cluster-10207.20266,Cluster-10976.0,Cluster-10207.10848,Cluster-10207.14157,Cluster-10207.18776,Cluster-10207.2265,Cluster-10207.8002,Cluster-10207.34041,Cluster-10207.8109
BP	GO:0061024	membrane organization	26|3005	125|18538	0.12708	0.78597	26	Cluster-10207.16376,Cluster-10207.10615,Cluster-10207.17455,Cluster-10207.31170,Cluster-10207.2265,Cluster-10207.15595,Cluster-10207.22690,Cluster-10207.10658,Cluster-10207.20748,Cluster-10207.24541,Cluster-10207.10819,Cluster-10207.346,Cluster-10207.16087,Cluster-10207.35610,Cluster-10207.21397,Cluster-10207.27163,Cluster-10207.663,Cluster-10207.504,Cluster-10207.22116,Cluster-10207.22340,Cluste…
MF	GO:0030234	enzyme regulator activity	89|3005	485|18538	0.12904	0.78597	89	Cluster-10207.17516,Cluster-10207.11981,Cluster-10207.20940,Cluster-10207.18820,Cluster-10207.37145,Cluster-10207.5468,Cluster-10207.5469,Cluster-10207.30269,Cluster-10207.20501,Cluster-10207.26430,Cluster-10207.17293,Cluster-10207.7766,Cluster-10207.22406,Cluster-10207.24424,Cluster-10207.20629,Cluster-10207.23208,Cluster-10207.21745,Cluster-10207.33675,Cluster-10207.1792,Cluster-10207.1394,Clus…
CC	GO:0000229	cytoplasmic chromosome	1|3005	1|18538	0.14404	0.81528	1	Cluster-10207.3869
MF	GO:0016757	transferase activity, transferring glycosyl groups	96|3005	510|18538	0.14602	0.81528	96	Cluster-10207.11981,Cluster-10207.20827,Cluster-10207.30636,Cluster-10207.14666,Cluster-10207.16584,Cluster-10207.8667,Cluster-10207.4286,Cluster-10207.17845,Cluster-10207.18305,Cluster-10207.20064,Cluster-10207.23132,Cluster-10207.11995,Cluster-10207.2548,Cluster-10207.17176,Cluster-10207.17366,Cluster-10207.18938,Cluster-10207.11505,Cluster-10207.2042,Cluster-10207.9535,Cluster-10207.14706,Clus…
BP	GO:0042592	homeostatic process	54|3005	296|18538	0.15241	0.81692	54	Cluster-4901.0,Cluster-10207.12112,Cluster-10207.385,Cluster-10207.4676,Cluster-10207.16552,Cluster-10207.15785,Cluster-10207.36903,Cluster-6014.0,Cluster-10207.23164,Cluster-10207.16128,Cluster-10207.2079,Cluster-10207.30269,Cluster-10207.16945,Cluster-10207.24195,Cluster-10207.32364,Cluster-10207.1229,Cluster-10207.1722,Cluster-10207.23934,Cluster-10207.6986,Cluster-10207.16089,Cluster-10207.18…
BP	GO:0007267	cell-cell signaling	12|3005	53|18538	0.16759	0.85048	12	Cluster-10207.2630,Cluster-10207.2334,Cluster-10207.21431,Cluster-10207.22396,Cluster-10207.426,Cluster-10207.18498,Cluster-10207.36903,Cluster-10207.15501,Cluster-10207.22191,Cluster-10207.6411,Cluster-10207.8108,Cluster-10207.14688
MF	GO:0016765	transferase activity, transferring alkyl or aryl (other than methyl) groups	16|3005	73|18538	0.18159	0.85048	16	Cluster-10207.16384,Cluster-10207.14707,Cluster-10207.7952,Cluster-10207.25169,Cluster-10207.22994,Cluster-10207.7870,Cluster-10207.19225,Cluster-10207.17870,Cluster-10207.20359,Cluster-10207.15183,Cluster-10207.380,Cluster-10207.21269,Cluster-10207.14853,Cluster-10207.13962,Cluster-10207.13365,Cluster-10207.35175
BP	GO:0030198	extracellular matrix organization	3|3005	9|18538	0.18334	0.85048	3	Cluster-10207.21607,Cluster-10207.21971,Cluster-10207.18169
BP	GO:0043473	pigmentation	1|3005	1|18538	0.18406	0.85048	1	Cluster-10207.25650
BP	GO:0006950	response to stress	183|3005	1049|18538	0.20276	0.90566	183	Cluster-10207.30432,Cluster-10207.17291,Cluster-10207.24350,Cluster-10207.22128,Cluster-10207.26305,Cluster-10207.2748,Cluster-10207.20825,Cluster-10207.13160,Cluster-10207.25188,Cluster-10207.17519,Cluster-10207.14094,Cluster-10207.8589,Cluster-10207.16742,Cluster-10207.7799,Cluster-9152.0,Cluster-10207.36842,Cluster-10207.19805,Cluster-10207.20503,Cluster-10207.21196,Cluster-10207.3869,Cluster-…
CC	GO:0031410	cytoplasmic vesicle	30|3005	159|18538	0.22259	0.96216	30	Cluster-10207.16469,Cluster-10207.17417,Cluster-10207.10615,Cluster-10207.9157,Cluster-10976.0,Cluster-10207.3200,Cluster-10207.18615,Cluster-10207.15813,Cluster-10207.2265,Cluster-10207.12214,Cluster-10207.5606,Cluster-10207.22447,Cluster-10207.17736,Cluster-10207.663,Cluster-10207.22538,Cluster-10207.17363,Cluster-10207.9892,Cluster-10207.26305,Cluster-10207.14157,Cluster-10207.14322,Cluster-10…
BP	GO:0009790	embryo development	4|3005	16|18538	0.23502	0.98415	4	Cluster-10207.14799,Cluster-10207.2630,Cluster-10207.27655,Cluster-10207.22640
MF	GO:0004386	helicase activity	54|3005	278|18538	0.24505	0.99505	54	Cluster-10207.17291,Cluster-10207.8589,Cluster-10207.32948,Cluster-10207.5456,Cluster-10207.20909,Cluster-10207.16550,Cluster-10207.20825,Cluster-10207.20048,Cluster-10207.16331,Cluster-10207.12031,Cluster-10207.5219,Cluster-10207.16108,Cluster-10207.19750,Cluster-10207.17890,Cluster-10207.22930,Cluster-10207.18480,Cluster-10207.11968,Cluster-10207.18156,Cluster-10207.31903,Cluster-10207.20890,Cl…
CC	GO:0005815	microtubule organizing center	10|3005	48|18538	0.26033	1	10	Cluster-10207.20501,Cluster-10207.22906,Cluster-10207.2652,Cluster-10207.24910,Cluster-10207.5468,Cluster-10207.21648,Cluster-10207.29655,Cluster-10207.346,Cluster-8659.0,Cluster-10207.5212
BP	GO:0000902	cell morphogenesis	10|3005	52|18538	0.30394	1	10	Cluster-10207.20657,Cluster-10207.21902,Cluster-10207.18498,Cluster-10207.21890,Cluster-10207.20196,Cluster-10207.3462,Cluster-10207.3200,Cluster-10207.7682,Cluster-10207.29221,Cluster-10207.426
BP	GO:0022618	ribonucleoprotein complex assembly	4|3005	16|18538	0.312	1	4	Cluster-10207.12486,Cluster-10207.5296,Cluster-10207.22870,Cluster-10207.26773
CC	GO:0009536	plastid	9|3005	47|18538	0.33047	1	9	Cluster-10207.11469,Cluster-10207.5994,Cluster-10207.1683,Cluster-10207.30352,Cluster-10207.25011,Cluster-10207.7441,Cluster-10207.8905,Cluster-10207.23524,Cluster-10207.14523
MF	GO:0030674	protein binding, bridging	4|3005	19|18538	0.3315	1	4	Cluster-10207.23782,Cluster-10207.21997,Cluster-10207.18299,Cluster-10207.17124
CC	GO:0031012	extracellular matrix	3|3005	13|18538	0.34005	1	3	Cluster-10207.21636,Cluster-10207.5143,Cluster-10207.13681
BP	GO:0048856	anatomical structure development	57|3005	339|18538	0.34909	1	57	Cluster-10207.20354,Cluster-10207.16466,Cluster-10207.21902,Cluster-10207.32966,Cluster-10207.26152,Cluster-10207.6746,Cluster-10207.16108,Cluster-10207.12605,Cluster-10207.14314,Cluster-10207.15501,Cluster-10207.22022,Cluster-10207.29974,Cluster-10207.17995,Cluster-10207.14118,Cluster-10207.29221,Cluster-10207.14799,Cluster-10207.21047,Cluster-10207.35071,Cluster-10207.14125,Cluster-10207.426,Cl…
BP	GO:0007155	cell adhesion	26|3005	144|18538	0.35243	1	26	Cluster-10207.13183,Cluster-10207.26129,Cluster-10207.20359,Cluster-10207.23094,Cluster-10207.22524,Cluster-10207.21310,Cluster-10207.21254,Cluster-10207.15200,Cluster-10207.16449,Cluster-10207.27479,Cluster-10207.21902,Cluster-10207.21121,Cluster-10207.10539,Cluster-10207.22640,Cluster-10207.21850,Cluster-10207.26305,Cluster-10207.25740,Cluster-10207.33548,Cluster-10207.3462,Cluster-10207.26403,…
MF	GO:0008289	lipid binding	32|3005	184|18538	0.35541	1	32	Cluster-10207.6900,Cluster-10207.23502,Cluster-10207.33798,Cluster-10207.10340,Cluster-10976.0,Cluster-10207.18434,Cluster-10207.25262,Cluster-10207.2265,Cluster-10207.27593,Cluster-10207.19186,Cluster-10207.3109,Cluster-10207.20725,Cluster-10207.28567,Cluster-10207.19471,Cluster-10207.23139,Cluster-10207.346,Cluster-10207.2630,Cluster-10207.19265,Cluster-10207.20222,Cluster-10207.21128,Cluster-1…
MF	GO:0016887	ATPase activity	90|3005	503|18538	0.36959	1	90	Cluster-10207.17291,Cluster-10207.33877,Cluster-10207.20825,Cluster-10207.12273,Cluster-10207.11665,Cluster-10207.19750,Cluster-10207.19089,Cluster-10207.13639,Cluster-10207.17846,Cluster-10207.24111,Cluster-10207.15494,Cluster-10207.28588,Cluster-10207.21943,Cluster-10207.10700,Cluster-10207.12162,Cluster-10207.27056,Cluster-10207.15799,Cluster-10207.22784,Cluster-10207.21344,Cluster-10207.10867…
BP	GO:0002376	immune system process	34|3005	198|18538	0.38853	1	34	Cluster-10207.6900,Cluster-10207.20623,Cluster-1829.0,Cluster-10207.25644,Cluster-10207.12984,Cluster-10207.13160,Cluster-10207.20785,Cluster-10207.17519,Cluster-10207.21971,Cluster-10207.29654,Cluster-10207.37630,Cluster-10207.9861,Cluster-10207.19089,Cluster-10207.21254,Cluster-10207.26510,Cluster-10207.5582,Cluster-10207.26828,Cluster-10207.25335,Cluster-10207.10819,Cluster-10207.6967,Cluster-…
BP	GO:0030705	cytoskeleton-dependent intracellular transport	1|3005	4|18538	0.4369	1	1	Cluster-10207.12391
CC	GO:0005777	peroxisome	8|3005	44|18538	0.44223	1	8	Cluster-10207.21763,Cluster-10207.18830,Cluster-10207.5876,Cluster-10207.15200,Cluster-10207.16108,Cluster-10207.16414,Cluster-10207.22278,Cluster-10207.3263
BP	GO:0006810	transport	576|3005	3462|18538	0.45033	1	576	Cluster-10207.37145,Cluster-10207.27844,Cluster-10207.24354,Cluster-10207.10894,Cluster-10207.18479,Cluster-10207.2027,Cluster-10207.20501,Cluster-10207.9424,Cluster-10207.17846,Cluster-10207.23974,Cluster-10207.26430,Cluster-10207.21357,Cluster-10207.9755,Cluster-10207.20339,Cluster-10207.7703,Cluster-10207.17364,Cluster-10207.19175,Cluster-10207.24656,Cluster-10207.18602,Cluster-10207.24717,Clu…
BP	GO:0006629	lipid metabolic process	148|3005	853|18538	0.45411	1	148	Cluster-10207.14800,Cluster-10207.11981,Cluster-10207.13778,Cluster-10207.15785,Cluster-10207.18479,Cluster-10207.15456,Cluster-10207.3263,Cluster-10207.15931,Cluster-10207.27339,Cluster-10207.11872,Cluster-10207.6076,Cluster-10207.20186,Cluster-10207.19320,Cluster-10889.0,Cluster-10207.22406,Cluster-10207.8189,Cluster-10207.17574,Cluster-10207.23132,Cluster-10207.6942,Cluster-10207.21224,Cluster…
BP	GO:0006397	mRNA processing	32|3005	182|18538	0.46927	1	32	Cluster-10207.13778,Cluster-10207.7870,Cluster-10207.13261,Cluster-10207.8824,Cluster-10207.19718,Cluster-10207.2265,Cluster-10207.16684,Cluster-10207.14125,Cluster-10207.20503,Cluster-10207.24989,Cluster-10207.22870,Cluster-10207.21431,Cluster-10207.26430,Cluster-10207.5296,Cluster-5888.0,Cluster-10207.25211,Cluster-2449.0,Cluster-10207.9906,Cluster-10207.15388,Cluster-10207.22979,Cluster-10207.…
MF	GO:0016791	phosphatase activity	34|3005	187|18538	0.4774	1	34	Cluster-10207.9191,Cluster-10207.20966,Cluster-4821.0,Cluster-10207.31607,Cluster-10207.12984,Cluster-10207.27944,Cluster-10207.26159,Cluster-10207.8824,Cluster-10207.13365,Cluster-10207.20503,Cluster-10207.26388,Cluster-10207.18382,Cluster-10207.22429,Cluster-10207.26553,Cluster-10207.14511,Cluster-10207.21548,Cluster-10207.31456,Cluster-10207.21676,Cluster-10207.24016,Cluster-10207.23524,Cluste…
BP	GO:0044403	symbiont process	114|3005	685|18538	0.47861	1	114	Cluster-10207.16376,Cluster-10207.23568,Cluster-10207.16964,Cluster-10207.8101,Cluster-10207.20748,Cluster-10207.33534,Cluster-10207.7111,Cluster-10207.15225,Cluster-10207.19458,Cluster-10207.13285,Cluster-7830.0,Cluster-10207.31932,Cluster-10207.14773,Cluster-6844.0,Cluster-10207.15166,Cluster-10207.25438,Cluster-10207.18443,Cluster-10207.9748,Cluster-10207.15640,Cluster-10207.10065,Cluster-1020…
BP	GO:0007059	chromosome segregation	25|3005	145|18538	0.48056	1	25	Cluster-9796.0,Cluster-10207.17417,Cluster-10207.3654,Cluster-10207.16108,Cluster-10207.25707,Cluster-10207.20501,Cluster-10207.16838,Cluster-10207.10975,Cluster-10207.16155,Cluster-10207.8405,Cluster-10207.24738,Cluster-10207.18830,Cluster-10207.23458,Cluster-10207.17115,Cluster-10207.9892,Cluster-10207.26347,Cluster-10207.13159,Cluster-10207.13524,Cluster-10207.25663,Cluster-10207.28551,Cluster…
CC	GO:0005768	endosome	6|3005	35|18538	0.48145	1	6	Cluster-10207.35242,Cluster-10207.18754,Cluster-8662.0,Cluster-10207.15813,Cluster-10207.14322,Cluster-10207.23144
BP	GO:0040007	growth	12|3005	72|18538	0.48235	1	12	Cluster-10207.20623,Cluster-10207.26480,Cluster-10207.32094,Cluster-10207.23094,Cluster-10207.10758,Cluster-10207.3221,Cluster-10207.24349,Cluster-11298.0,Cluster-10207.20458,Cluster-10207.27496,Cluster-10207.18842,Cluster-10207.27139
CC	GO:0005811	lipid droplet	3|3005	18|18538	0.48325	1	3	Cluster-10207.9070,Cluster-10207.10539,Cluster-10207.2206
BP	GO:0048870	cell motility	17|3005	98|18538	0.49199	1	17	Cluster-10207.18386,Cluster-10207.18005,Cluster-10207.16474,Cluster-10207.16376,Cluster-10207.22183,Cluster-10207.27896,Cluster-10207.14935,Cluster-10207.20134,Cluster-10207.21902,Cluster-10207.22640,Cluster-10207.22915,Cluster-10207.3462,Cluster-10207.27655,Cluster-10207.16108,Cluster-11298.0,Cluster-10207.20266,Cluster-10207.18156
BP	GO:0006091	generation of precursor metabolites and energy	75|3005	449|18538	0.49673	1	75	Cluster-10207.12549,Cluster-10207.1682,Cluster-10207.4702,Cluster-10207.22994,Cluster-10207.20236,Cluster-10207.14938,Cluster-10207.17793,Cluster-10207.22538,Cluster-10207.11452,Cluster-10207.21679,Cluster-10207.20966,Cluster-35.1,Cluster-10207.29340,Cluster-10207.1986,Cluster-10207.18776,Cluster-10207.27389,Cluster-10207.15500,Cluster-10207.3151,Cluster-10207.19708,Cluster-10207.36401,Cluster-10…
CC	GO:0005783	endoplasmic reticulum	72|3005	434|18538	0.51561	1	72	Cluster-10207.9658,Cluster-10207.23390,Cluster-10207.8068,Cluster-10207.11213,Cluster-10207.23236,Cluster-10207.19737,Cluster-10207.18994,Cluster-10207.149,Cluster-10207.21998,Cluster-10207.29048,Cluster-10207.14645,Cluster-10207.10582,Cluster-10207.2079,Cluster-10207.30269,Cluster-10207.17995,Cluster-4189.0,Cluster-2449.0,Cluster-10207.13325,Cluster-10207.27749,Cluster-10207.15715,Cluster-10207.…
MF	GO:0003729	mRNA binding	4|3005	24|18538	0.55334	1	4	Cluster-10207.12486,Cluster-10207.24989,Cluster-10207.22870,Cluster-10207.26773
BP	GO:0040011	locomotion	39|3005	240|18538	0.57169	1	39	Cluster-10207.16376,Cluster-10207.557,Cluster-10207.21902,Cluster-10207.31498,Cluster-10207.3200,Cluster-10207.16108,Cluster-10207.29221,Cluster-10207.9175,Cluster-10207.18386,Cluster-10207.18156,Cluster-10207.34992,Cluster-10207.22915,Cluster-10207.26045,Cluster-10207.27655,Cluster-10207.22183,Cluster-10207.20134,Cluster-10207.426,Cluster-10207.16474,Cluster-10207.24279,Cluster-10207.22051,Clust…
BP	GO:0008219	cell death	16|3005	97|18538	0.57196	1	16	Cluster-10207.16865,Cluster-10207.27751,Cluster-10207.18141,Cluster-10207.18823,Cluster-10207.14274,Cluster-10207.28315,Cluster-10207.20550,Cluster-10207.15972,Cluster-10207.12605,Cluster-10207.5844,Cluster-10207.9520,Cluster-10207.24491,Cluster-10207.2436,Cluster-6229.0,Cluster-106.0,Cluster-10207.23144
BP	GO:0007005	mitochondrion organization	18|3005	114|18538	0.58181	1	18	Cluster-10207.18141,Cluster-10207.11981,Cluster-10207.19089,Cluster-10207.18830,Cluster-10207.16325,Cluster-10207.346,Cluster-10207.3869,Cluster-10207.18111,Cluster-10207.32344,Cluster-10207.10819,Cluster-10207.20638,Cluster-10207.17388,Cluster-10207.11327,Cluster-10207.4662,Cluster-10207.23390,Cluster-10207.2265,Cluster-10207.20633,Cluster-10207.13524
CC	GO:0032991	protein-containing complex	770|3005	4786|18538	0.60685	1	770	Cluster-10207.24351,Cluster-10207.9426,Cluster-10207.14393,Cluster-10446.0,Cluster-10207.13160,Cluster-10207.12550,Cluster-10207.30331,Cluster-10207.9271,Cluster-10207.27844,Cluster-10207.18476,Cluster-10207.22361,Cluster-10207.18776,Cluster-10207.10899,Cluster-10207.27496,Cluster-10207.17216,Cluster-10207.6070,Cluster-10207.7172,Cluster-10207.22870,Cluster-10207.14241,Cluster-10207.17846,Cluster…
MF	GO:0016810	hydrolase activity, acting on carbon-nitrogen (but not peptide) bonds	10|3005	63|18538	0.65197	1	10	Cluster-10207.21224,Cluster-10207.25011,Cluster-10207.25221,Cluster-9415.0,Cluster-10207.25907,Cluster-10207.17440,Cluster-10207.32547,Cluster-10207.18434,Cluster-10207.31025,Cluster-10207.14125
CC	GO:0005886	plasma membrane	62|3005	398|18538	0.65622	1	62	Cluster-10207.20623,Cluster-10207.2970,Cluster-10207.21613,Cluster-10207.5963,Cluster-10207.14938,Cluster-11298.0,Cluster-10207.17417,Cluster-10207.16217,Cluster-10207.19737,Cluster-10207.20393,Cluster-10207.24817,Cluster-10207.9152,Cluster-10207.15297,Cluster-10207.27389,Cluster-10207.12391,Cluster-12268.0,Cluster-10207.32326,Cluster-10207.27071,Cluster-10207.21254,Cluster-10207.21568,Cluster-10…
BP	GO:0006457	protein folding	15|3005	99|18538	0.65792	1	15	Cluster-10207.22553,Cluster-10207.7515,Cluster-10207.14508,Cluster-10207.18859,Cluster-10207.20266,Cluster-10207.21941,Cluster-10207.29906,Cluster-10207.3874,Cluster-10207.24817,Cluster-10207.15977,Cluster-11298.0,Cluster-10207.26734,Cluster-10207.16018,Cluster-10207.25630,Cluster-10207.30290
MF	GO:0032182	ubiquitin-like protein binding	4|3005	28|18538	0.65944	1	4	Cluster-10207.31931,Cluster-10207.23782,Cluster-10207.29831,Cluster-10207.24751
MF	GO:0008134	transcription factor binding	31|3005	188|18538	0.66747	1	31	Cluster-10207.16375,Cluster-10207.20825,Cluster-10207.13995,Cluster-10207.16028,Cluster-10207.19632,Cluster-10207.7264,Cluster-10207.31903,Cluster-10207.26366,Cluster-10207.24109,Cluster-10207.16838,Cluster-10207.32002,Cluster-10207.20393,Cluster-10207.18480,Cluster-10207.20147,Cluster-10207.31983,Cluster-10207.13285,Cluster-10207.19520,Cluster-10207.20629,Cluster-10207.15860,Cluster-10207.25946,…
MF	GO:0003924	GTPase activity	70|3005	434|18538	0.66877	1	70	Cluster-10207.32948,Cluster-10207.15383,Cluster-10207.13639,Cluster-10207.16550,Cluster-10207.21501,Cluster-10207.27944,Cluster-10207.19290,Cluster-10207.24700,Cluster-10207.16331,Cluster-10207.21824,Cluster-10207.5532,Cluster-10207.14087,Cluster-10207.18655,Cluster-10207.36450,Cluster-10207.15500,Cluster-10207.9172,Cluster-10207.19750,Cluster-10207.23451,Cluster-10207.18480,Cluster-10207.19089,C…
BP	GO:0019748	secondary metabolic process	13|3005	87|18538	0.68082	1	13	Cluster-10207.9861,Cluster-10207.25407,Cluster-10207.6993,Cluster-10207.12792,Cluster-10207.21971,Cluster-10207.26828,Cluster-10207.29654,Cluster-10207.6967,Cluster-10207.35276,Cluster-10207.8892,Cluster-10207.25644,Cluster-10207.18993,Cluster-10207.15977
CC	GO:0000228	nuclear chromosome	25|3005	159|18538	0.68149	1	25	Cluster-8924.0,Cluster-10207.17417,Cluster-10207.22723,Cluster-10207.13261,Cluster-10207.16838,Cluster-10207.10975,Cluster-10207.18882,Cluster-10207.20134,Cluster-10207.16997,Cluster-10207.24738,Cluster-10207.20173,Cluster-10207.21902,Cluster-10207.10533,Cluster-10207.10270,Cluster-10207.26305,Cluster-10207.13524,Cluster-10207.25663,Cluster-10207.28551,Cluster-10207.28661,Cluster-10207.25361,Clus…
BP	GO:0034655	nucleobase-containing compound catabolic process	38|3005	236|18538	0.68386	1	38	Cluster-10207.16233,Cluster-10207.18823,Cluster-10207.8101,Cluster-10207.22044,Cluster-10207.19821,Cluster-10207.7799,Cluster-9839.0,Cluster-10207.18776,Cluster-10207.16024,Cluster-10207.6986,Cluster-10207.26270,Cluster-10207.10910,Cluster-10207.26388,Cluster-10207.16838,Cluster-10207.8002,Cluster-10207.24280,Cluster-10207.22825,Cluster-10207.26553,Cluster-10207.8522,Cluster-10207.11596,Cluster-1…
CC	GO:0005856	cytoskeleton	69|3005	436|18538	0.68926	1	69	Cluster-10207.16456,Cluster-9796.0,Cluster-10207.20393,Cluster-8924.0,Cluster-10207.23118,Cluster-10207.1998,Cluster-10207.19812,Cluster-10207.17417,Cluster-10207.4321,Cluster-10207.24910,Cluster-10207.24791,Cluster-10207.18591,Cluster-10207.12484,Cluster-10207.29655,Cluster-10207.16108,Cluster-8659.0,Cluster-10207.10591,Cluster-10207.25420,Cluster-10207.20501,Cluster-10207.6635,Cluster-10207.181…
BP	GO:0009056	catabolic process	147|3005	906|18538	0.71675	1	147	Cluster-10207.30432,Cluster-10207.17635,Cluster-10207.18823,Cluster-10207.16064,Cluster-10207.12550,Cluster-10207.7799,Cluster-10207.18479,Cluster-10207.3263,Cluster-10207.15931,Cluster-10207.11293,Cluster-10207.27339,Cluster-10207.22870,Cluster-10207.28372,Cluster-10207.8189,Cluster-10207.25891,Cluster-10207.9345,Cluster-10207.8455,Cluster-10207.32926,Cluster-10207.13985,Cluster-10207.9824,Clust…
MF	GO:0008168	methyltransferase activity	73|3005	455|18538	0.71814	1	73	Cluster-10207.13655,Cluster-10207.9298,Cluster-10207.24729,Cluster-10207.11720,Cluster-10207.8168,Cluster-10207.16319,Cluster-10207.10242,Cluster-10207.30615,Cluster-10207.11889,Cluster-10207.1508,Cluster-12140.0,Cluster-10207.25017,Cluster-10207.29288,Cluster-10207.30331,Cluster-10207.16333,Cluster-10207.14921,Cluster-10207.21580,Cluster-10207.14029,Cluster-10207.11575,Cluster-10207.2587,Cluster…
BP	GO:0006605	protein targeting	21|3005	141|18538	0.76847	1	21	Cluster-10207.15494,Cluster-10207.3660,Cluster-10207.20640,Cluster-10207.6415,Cluster-10207.9658,Cluster-10207.18830,Cluster-10207.20825,Cluster-10207.8362,Cluster-10207.15270,Cluster-10207.17672,Cluster-10207.27122,Cluster-10207.14464,Cluster-10207.16414,Cluster-10207.2008,Cluster-10207.7703,Cluster-10207.6639,Cluster-10207.3172,Cluster-10207.22278,Cluster-10207.29948,Cluster-10207.3263,Cluster-…
CC	GO:0005794	Golgi apparatus	21|3005	144|18538	0.78978	1	21	Cluster-10207.6900,Cluster-10207.4247,Cluster-10207.27844,Cluster-10207.16346,Cluster-10207.3769,Cluster-8924.0,Cluster-10207.20266,Cluster-10207.20134,Cluster-10207.13300,Cluster-10207.17417,Cluster-10207.24656,Cluster-10207.25431,Cluster-10207.6786,Cluster-10207.17366,Cluster-10207.23851,Cluster-10207.14584,Cluster-10207.23377,Cluster-10207.18994,Cluster-10207.10658,Cluster-10207.23132,Cluster-…
CC	GO:0005739	mitochondrion	74|3005	495|18538	0.79653	1	74	Cluster-10207.20640,Cluster-10207.19062,Cluster-10207.557,Cluster-10207.23118,Cluster-10207.12273,Cluster-10207.14076,Cluster-10207.3869,Cluster-10207.11147,Cluster-10207.13124,Cluster-10207.35781,Cluster-10207.14573,Cluster-10207.2265,Cluster-10207.3151,Cluster-10207.14124,Cluster-10207.11438,Cluster-10207.19089,Cluster-10207.6732,Cluster-10207.26107,Cluster-10207.32547,Cluster-10207.29351,Clust…
MF	GO:0016853	isomerase activity	42|3005	274|18538	0.79682	1	42	Cluster-10207.10264,Cluster-10207.21731,Cluster-10207.20785,Cluster-10207.17519,Cluster-10207.19639,Cluster-10207.21998,Cluster-10207.13732,Cluster-10207.24879,Cluster-10207.16802,Cluster-10207.18661,Cluster-10207.18740,Cluster-10207.23955,Cluster-10207.21339,Cluster-10207.27331,Cluster-10207.28696,Cluster-10207.20330,Cluster-10207.16530,Cluster-10207.16628,Cluster-10207.22422,Cluster-10207.7090,…
CC	GO:0005694	chromosome	103|3005	667|18538	0.79961	1	103	Cluster-10207.17291,Cluster-10207.8589,Cluster-10207.20825,Cluster-10207.16108,Cluster-10207.16802,Cluster-10207.19805,Cluster-10207.19089,Cluster-10207.27331,Cluster-10207.3869,Cluster-10207.31456,Cluster-10207.22573,Cluster-10207.15494,Cluster-10207.32153,Cluster-10207.16470,Cluster-10207.18830,Cluster-10207.17417,Cluster-10207.10270,Cluster-10207.21310,Cluster-10207.27112,Cluster-10207.5572,Cl…
CC	GO:0005622	intracellular	977|3005	6141|18538	0.8119	1	977	Cluster-10207.27844,Cluster-10207.22325,Cluster-10207.14393,Cluster-10446.0,Cluster-10207.16469,Cluster-10207.17982,Cluster-10207.23313,Cluster-10207.15761,Cluster-10207.23236,Cluster-10207.7682,Cluster-10207.27018,Cluster-10207.24351,Cluster-10207.18476,Cluster-10207.5296,Cluster-10207.18776,Cluster-10207.10899,Cluster-10207.24754,Cluster-10207.17216,Cluster-10207.6070,Cluster-10207.29993,Cluste…
BP	GO:0007009	plasma membrane organization	2|3005	16|18538	0.81639	1	2	Cluster-10207.29268,Cluster-10207.31170
BP	GO:0007049	cell cycle	54|3005	364|18538	0.83036	1	54	Cluster-10207.12139,Cluster-10207.27844,Cluster-10207.16108,Cluster-8924.0,Cluster-10207.23377,Cluster-10207.16145,Cluster-10207.17417,Cluster-10207.3654,Cluster-10207.20393,Cluster-10207.16580,Cluster-10207.18476,Cluster-10207.18903,Cluster-10207.25707,Cluster-10207.5212,Cluster-10207.20501,Cluster-3429.0,Cluster-4611.0,Cluster-10207.16838,Cluster-10207.26515,Cluster-10207.10975,Cluster-10207.25…
BP	GO:0007034	vacuolar transport	3|3005	25|18538	0.8433	1	3	Cluster-10207.18591,Cluster-10207.17397,Cluster-10207.21336
CC	GO:0005635	nuclear envelope	5|3005	42|18538	0.84549	1	5	Cluster-10207.1871,Cluster-10207.17580,Cluster-10207.21998,Cluster-10207.14215,Cluster-10207.35076
CC	GO:0005773	vacuole	8|3005	59|18538	0.85037	1	8	Cluster-10207.20966,Cluster-10207.18001,Cluster-10207.19708,Cluster-10207.12978,Cluster-10207.17846,Cluster-10207.12162,Cluster-10207.27033,Cluster-10207.216
BP	GO:0140014	mitotic nuclear division	7|3005	56|18538	0.85225	1	7	Cluster-10207.20501,Cluster-10207.18830,Cluster-10207.3654,Cluster-10207.16452,Cluster-10207.16108,Cluster-10207.25707,Cluster-10207.8405
MF	GO:0008233	peptidase activity	145|3005	952|18538	0.8586	1	145	Cluster-10207.11669,Cluster-10207.5782,Cluster-10207.17519,Cluster-10207.30266,Cluster-10207.27123,Cluster-10207.15838,Cluster-10207.9989,Cluster-10207.21859,Cluster-10207.25109,Cluster-10207.14241,Cluster-10207.18265,Cluster-10207.5143,Cluster-10207.28567,Cluster-10207.13681,Cluster-10207.16064,Cluster-10207.30744,Cluster-10207.22240,Cluster-8660.0,Cluster-10207.21117,Cluster-10207.16474,Cluster…
MF	GO:0008135	translation factor activity, RNA binding	17|3005	130|18538	0.86197	1	17	Cluster-10207.25885,Cluster-10207.29199,Cluster-10207.25035,Cluster-10207.18498,Cluster-10207.21634,Cluster-10207.20290,Cluster-10207.18801,Cluster-10207.1756,Cluster-10207.14944,Cluster-10207.4720,Cluster-10207.22459,Cluster-11298.0,Cluster-10207.26944,Cluster-10207.27479,Cluster-10207.34425,Cluster-10207.28992,Cluster-10207.11438
BP	GO:0051604	protein maturation	29|3005	215|18538	0.88059	1	29	Cluster-10207.30636,Cluster-10207.11669,Cluster-10207.20640,Cluster-10207.10507,Cluster-10207.2079,Cluster-10207.15838,Cluster-10207.9989,Cluster-10207.16837,Cluster-4189.0,Cluster-10207.12652,Cluster-10207.26515,Cluster-10207.4947,Cluster-10207.16089,Cluster-10207.18276,Cluster-10207.22447,Cluster-10207.16470,Cluster-10207.18830,Cluster-10207.16591,Cluster-10207.23458,Cluster-10207.29945,Cluster…
BP	GO:0006520	cellular amino acid metabolic process	129|3005	831|18538	0.89033	1	129	Cluster-10207.30348,Cluster-10207.22325,Cluster-10207.12550,Cluster-10207.18479,Cluster-10207.15931,Cluster-10207.18382,Cluster-10207.12672,Cluster-10207.29874,Cluster-10207.28372,Cluster-10207.33247,Cluster-10207.20338,Cluster-7560.0,Cluster-10207.20443,Cluster-10207.12551,Cluster-10207.15490,Cluster-10207.24149,Cluster-10207.21620,Cluster-10207.8611,Cluster-10207.17440,Cluster-10207.35175,Clust…
MF	GO:0051082	unfolded protein binding	15|3005	119|18538	0.89365	1	15	Cluster-10207.22553,Cluster-10207.22868,Cluster-10207.11838,Cluster-8924.0,Cluster-10207.30290,Cluster-10207.21941,Cluster-10207.29906,Cluster-10207.3874,Cluster-10207.17140,Cluster-10207.24817,Cluster-10207.14110,Cluster-10207.15977,Cluster-10207.7111,Cluster-10207.26734,Cluster-10207.25630
BP	GO:0044281	small molecule metabolic process	354|3005	2208|18538	0.89436	1	354	Cluster-10207.22325,Cluster-10207.18776,Cluster-10207.13365,Cluster-10207.22870,Cluster-10207.17845,Cluster-10207.17846,Cluster-10207.20338,Cluster-10207.24817,Cluster-10207.21467,Cluster-10207.17440,Cluster-10207.173,Cluster-10207.12162,Cluster-10207.28292,Cluster-10207.24496,Cluster-10207.26506,Cluster-10207.21411,Cluster-10207.12549,Cluster-10207.12984,Cluster-10207.21634,Cluster-10207.9880,Cl…
MF	GO:0016779	nucleotidyltransferase activity	61|3005	410|18538	0.89912	1	61	Cluster-10207.551,Cluster-10207.22201,Cluster-10207.8708,Cluster-10207.16064,Cluster-10207.21634,Cluster-10207.16277,Cluster-10207.7186,Cluster-6400.0,Cluster-10207.25644,Cluster-10207.14029,Cluster-10207.28509,Cluster-10207.10005,Cluster-10207.15761,Cluster-10207.8905,Cluster-10207.28894,Cluster-10207.14026,Cluster-10207.24963,Cluster-10207.17991,Cluster-10207.23959,Cluster-10207.18383,Cluster-1…
BP	GO:0071941	nitrogen cycle metabolic process	1|3005	14|18538	0.90934	1	1	Cluster-10207.17907
BP	GO:0050877	nervous system process	7|3005	63|18538	0.91524	1	7	Cluster-10207.22979,Cluster-11398.0,Cluster-10207.26745,Cluster-10207.23305,Cluster-10207.22456,Cluster-10207.13834,Cluster-10207.18775
CC	GO:0005576	extracellular region	110|3005	761|18538	0.91878	1	110	Cluster-10207.30636,Cluster-1829.0,Cluster-10207.12078,Cluster-10207.14314,Cluster-10207.29974,Cluster-10207.8108,Cluster-10207.19089,Cluster-10207.21196,Cluster-10207.5143,Cluster-10207.2334,Cluster-10207.28567,Cluster-10207.13681,Cluster-10207.24542,Cluster-10207.22406,Cluster-10207.15714,Cluster-10207.17756,Cluster-10207.20587,Cluster-10207.13285,Cluster-10207.21741,Cluster-10207.20222,Cluster…
BP	GO:0008283	cell proliferation	7|3005	66|18538	0.921	1	7	Cluster-10207.20623,Cluster-10207.26480,Cluster-11298.0,Cluster-10207.20458,Cluster-10207.27496,Cluster-10207.18842,Cluster-10207.27139
BP	GO:0007010	cytoskeleton organization	24|3005	183|18538	0.93335	1	24	Cluster-10207.23118,Cluster-10207.20393,Cluster-10207.24830,Cluster-10207.16108,Cluster-10207.18903,Cluster-8659.0,Cluster-10207.5212,Cluster-10207.6104,Cluster-10207.24200,Cluster-10207.15200,Cluster-10207.22183,Cluster-10207.22246,Cluster-10207.16341,Cluster-10207.21902,Cluster-10207.27793,Cluster-10207.18938,Cluster-10207.3462,Cluster-10207.26146,Cluster-10207.7682,Cluster-10207.22906,Cluster-…
BP	GO:0000278	mitotic cell cycle	10|3005	91|18538	0.93738	1	10	Cluster-10207.20501,Cluster-8924.0,Cluster-10207.24303,Cluster-10207.12139,Cluster-10207.3654,Cluster-10207.18830,Cluster-10207.16452,Cluster-10207.16108,Cluster-10207.25707,Cluster-10207.8405
MF	GO:0019899	enzyme binding	20|3005	159|18538	0.94352	1	20	Cluster-10207.6276,Cluster-10207.4082,Cluster-10207.7055,Cluster-10207.22690,Cluster-10207.13954,Cluster-10207.16341,Cluster-10207.22189,Cluster-10207.26036,Cluster-10207.27643,Cluster-10207.24670,Cluster-3429.0,Cluster-10207.18343,Cluster-10207.16580,Cluster-10207.22361,Cluster-10207.25620,Cluster-10207.29347,Cluster-10207.16294,Cluster-10207.16430,Cluster-10207.24789,Cluster-10207.13261
CC	GO:0005929	cilium	9|3005	83|18538	0.94538	1	9	Cluster-10207.16376,Cluster-10207.16108,Cluster-10207.27896,Cluster-10207.14935,Cluster-10207.20134,Cluster-10207.24200,Cluster-10207.22183,Cluster-10207.15297,Cluster-10207.20266
BP	GO:0006913	nucleocytoplasmic transport	13|3005	116|18538	0.9509	1	13	Cluster-10207.1871,Cluster-10207.22603,Cluster-3621.0,Cluster-10207.14935,Cluster-10207.27418,Cluster-10207.20393,Cluster-10207.10819,Cluster-10207.26068,Cluster-11298.0,Cluster-10207.28849,Cluster-10207.2265,Cluster-10207.7111,Cluster-10207.5212
MF	GO:0008092	cytoskeletal protein binding	41|3005	306|18538	0.9564	1	41	Cluster-9796.0,Cluster-10207.17124,Cluster-10207.7186,Cluster-10207.20393,Cluster-10207.24830,Cluster-10207.18299,Cluster-10207.16108,Cluster-10207.21997,Cluster-10207.2079,Cluster-10207.9748,Cluster-10207.18156,Cluster-10207.23998,Cluster-10207.20714,Cluster-10207.24200,Cluster-10207.27808,Cluster-10207.15200,Cluster-10207.11299,Cluster-10207.22246,Cluster-10207.16341,Cluster-10207.16470,Cluster…
MF	GO:0004518	nuclease activity	54|3005	393|18538	0.96028	1	54	Cluster-10207.10931,Cluster-10207.19326,Cluster-10207.2970,Cluster-10207.14393,Cluster-10207.24280,Cluster-10207.22120,Cluster-10207.22044,Cluster-10207.23313,Cluster-10207.2238,Cluster-10207.7799,Cluster-9839.0,Cluster-10207.37630,Cluster-10207.16024,Cluster-10207.6986,Cluster-10207.26270,Cluster-10207.10910,Cluster-10207.22994,Cluster-10207.27657,Cluster-10207.16838,Cluster-10207.9674,Cluster-1…
BP	GO:0009058	biosynthetic process	806|3005	5153|18538	0.9604	1	806	Cluster-10207.11981,Cluster-10207.24351,Cluster-10207.9426,Cluster-10207.14393,Cluster-10207.14392,Cluster-10207.25530,Cluster-10207.14666,Cluster-10207.18476,Cluster-10207.31595,Cluster-10207.18776,Cluster-10207.10899,Cluster-10207.32320,Cluster-10207.20501,Cluster-10207.7172,Cluster-10207.32326,Cluster-10207.7171,Cluster-10207.27840,Cluster-10207.17845,Cluster-10207.17119,Cluster-10207.26430,Cl…
CC	GO:0005634	nucleus	301|3005	1978|18538	0.96151	1	301	Cluster-10207.17516,Cluster-10207.1871,Cluster-10207.22325,Cluster-10207.24708,Cluster-10207.14393,Cluster-10207.18823,Cluster-10207.8581,Cluster-10207.25188,Cluster-10207.11475,Cluster-10207.16745,Cluster-10207.22006,Cluster-10207.18476,Cluster-10207.11575,Cluster-10207.18776,Cluster-10207.15425,Cluster-10207.8109,Cluster-10207.12920,Cluster-10207.29993,Cluster-10207.24989,Cluster-10207.22979,Cl…
BP	GO:0022607	cellular component assembly	91|3005	643|18538	0.96184	1	91	Cluster-10207.27844,Cluster-10207.12139,Cluster-10207.16964,Cluster-10207.16108,Cluster-10207.18903,Cluster-10207.19089,Cluster-10207.22870,Cluster-10207.27331,Cluster-10207.32101,Cluster-10207.28376,Cluster-10207.13285,Cluster-10207.16470,Cluster-4573.0,Cluster-10207.5361,Cluster-10207.3462,Cluster-11298.0,Cluster-10207.26347,Cluster-10207.12486,Cluster-10207.18169,Cluster-10207.27896,Cluster-10…
BP	GO:0032196	transposition	5|3005	57|18538	0.96801	1	5	Cluster-10207.4137,Cluster-10207.37145,Cluster-10207.17901,Cluster-10207.25035,Cluster-10207.24179
BP	GO:0006259	DNA metabolic process	219|3005	1481|18538	0.96825	1	219	Cluster-10207.30432,Cluster-10207.17291,Cluster-10207.37145,Cluster-10207.8589,Cluster-10207.33877,Cluster-10207.14392,Cluster-10207.18823,Cluster-10207.20825,Cluster-10207.10546,Cluster-10207.22120,Cluster-10207.25188,Cluster-10207.12753,Cluster-10207.1872,Cluster-10207.18476,Cluster-10207.8101,Cluster-10207.16802,Cluster-10207.19805,Cluster-10207.19048,Cluster-10207.27331,Cluster-10207.3869,Clu…
CC	GO:0005730	nucleolus	25|3005	206|18538	0.97273	1	25	Cluster-10207.16375,Cluster-10207.27855,Cluster-10207.21634,Cluster-10207.16277,Cluster-10207.7186,Cluster-10207.11575,Cluster-10207.19632,Cluster-10207.7264,Cluster-10207.14026,Cluster-10207.24963,Cluster-10207.8905,Cluster-10207.23959,Cluster-10207.11032,Cluster-10207.22573,Cluster-10207.19154,Cluster-10207.19520,Cluster-10207.20629,Cluster-10207.17641,Cluster-10207.17261,Cluster-10207.28509,Cl…
BP	GO:0051301	cell division	19|3005	164|18538	0.97281	1	19	Cluster-10207.12139,Cluster-10207.27844,Cluster-10207.22690,Cluster-10207.27896,Cluster-10207.23949,Cluster-10207.24303,Cluster-10207.21548,Cluster-10207.23458,Cluster-10207.23459,Cluster-9796.0,Cluster-10207.17115,Cluster-10207.20393,Cluster-10207.25335,Cluster-10207.24535,Cluster-10207.18476,Cluster-10207.24491,Cluster-10207.22305,Cluster-10207.13159,Cluster-10207.17014
MF	GO:0003677	DNA binding	361|3005	2370|18538	0.97543	1	361	Cluster-10207.27844,Cluster-10207.22325,Cluster-10446.0,Cluster-10207.27849,Cluster-10207.18476,Cluster-10207.5296,Cluster-10207.32320,Cluster-10207.20501,Cluster-10207.7171,Cluster-10207.12569,Cluster-10207.1792,Cluster-10207.32712,Cluster-10207.173,Cluster-10207.8837,Cluster-10207.6975,Cluster-10207.31983,Cluster-10207.10340,Cluster-10207.16809,Cluster-10207.4586,Cluster-10207.21634,Cluster-102…
CC	GO:0005615	extracellular space	12|3005	116|18538	0.97594	1	12	Cluster-10207.18005,Cluster-10207.28090,Cluster-10207.16346,Cluster-10207.19048,Cluster-10207.11234,Cluster-10207.18719,Cluster-10207.26314,Cluster-10207.24758,Cluster-11298.0,Cluster-10207.22711,Cluster-10207.20587,Cluster-10207.13285
MF	GO:0019843	rRNA binding	3|3005	45|18538	0.98046	1	3	Cluster-10207.30352,Cluster-10207.8131,Cluster-10207.19835
BP	GO:0007165	signal transduction	194|3005	1320|18538	0.98132	1	194	Cluster-1829.0,Cluster-10207.27843,Cluster-10207.26305,Cluster-10207.12273,Cluster-10207.24700,Cluster-10207.23236,Cluster-10207.28889,Cluster-10207.32966,Cluster-10207.28061,Cluster-10207.16376,Cluster-10207.12391,Cluster-10207.8108,Cluster-10207.20503,Cluster-10207.19089,Cluster-10207.12672,Cluster-10207.2334,Cluster-10207.20748,Cluster-10207.28272,Cluster-10207.14799,Cluster-10207.24542,Cluste…
MF	GO:0016746	transferase activity, transferring acyl groups	50|3005	387|18538	0.9847	1	50	Cluster-10207.30502,Cluster-10207.13778,Cluster-10207.16233,Cluster-10207.9426,Cluster-10207.14090,Cluster-10207.19062,Cluster-10207.31003,Cluster-10207.20846,Cluster-10207.11708,Cluster-10207.6869,Cluster-10207.31766,Cluster-10207.18849,Cluster-10207.17189,Cluster-10207.18713,Cluster-10207.29157,Cluster-10207.14743,Cluster-10207.18775,Cluster-10207.13245,Cluster-10207.19718,Cluster-10207.35781,C…
BP	GO:0051276	chromosome organization	56|3005	426|18538	0.98492	1	56	Cluster-10207.10533,Cluster-10207.16466,Cluster-10207.3654,Cluster-10207.24910,Cluster-10207.19775,Cluster-10207.13261,Cluster-10207.16108,Cluster-10207.32153,Cluster-10207.25707,Cluster-10207.12210,Cluster-10207.8109,Cluster-10207.20501,Cluster-10207.19089,Cluster-10207.18156,Cluster-10207.18361,Cluster-10207.27331,Cluster-10207.16802,Cluster-10207.29993,Cluster-10207.18830,Cluster-10207.21568,C…
CC	GO:0005654	nucleoplasm	41|3005	351|18538	0.98781	1	41	Cluster-10207.1871,Cluster-10207.551,Cluster-10207.9426,Cluster-10207.14393,Cluster-10207.28492,Cluster-10207.25188,Cluster-10207.14322,Cluster-10207.16745,Cluster-10207.17455,Cluster-10207.22061,Cluster-10207.9152,Cluster-10207.16108,Cluster-10207.17991,Cluster-10207.7125,Cluster-10207.9175,Cluster-10207.24989,Cluster-10207.32687,Cluster-10207.14489,Cluster-10207.26430,Cluster-10207.25211,Cluste…
BP	GO:0065003	protein-containing complex assembly	57|3005	447|18538	0.99155	1	57	Cluster-10207.19413,Cluster-10207.1682,Cluster-10207.7682,Cluster-10207.19048,Cluster-1078.0,Cluster-10207.23118,Cluster-8548.0,Cluster-10207.22559,Cluster-10207.16155,Cluster-10207.20393,Cluster-10207.26314,Cluster-10207.19910,Cluster-10207.6786,Cluster-10207.19089,Cluster-10207.22870,Cluster-10207.26773,Cluster-10207.18361,Cluster-10207.27331,Cluster-10207.4947,Cluster-10207.28376,Cluster-10207…
MF	GO:0003723	RNA binding	135|3005	954|18538	0.99183	1	135	Cluster-10207.10264,Cluster-10207.37300,Cluster-10207.3263,Cluster-10207.19750,Cluster-10207.11876,Cluster-10207.24989,Cluster-10207.22870,Cluster-10207.11871,Cluster-10207.20330,Cluster-10207.10819,Cluster-10207.11374,Cluster-10207.20825,Cluster-10207.31456,Cluster-10207.18548,Cluster-10207.15494,Cluster-10207.12486,Cluster-10207.22044,Cluster-10207.1792,Cluster-10207.22868,Cluster-10207.14951,C…
BP	GO:0015031	protein transport	113|3005	811|18538	0.99397	1	113	Cluster-10207.31880,Cluster-10207.9755,Cluster-10207.6499,Cluster-10207.17519,Cluster-10207.28061,Cluster-10207.27122,Cluster-10207.16108,Cluster-10207.15934,Cluster-10207.10658,Cluster-10207.3263,Cluster-10207.26244,Cluster-10207.10819,Cluster-10207.29874,Cluster-10207.20825,Cluster-10207.15494,Cluster-10207.3660,Cluster-10207.18830,Cluster-10207.24656,Cluster-10207.18602,Cluster-11298.0,Cluster…
BP	GO:0034641	cellular nitrogen compound metabolic process	964|3005	6280|18538	0.99618	1	964	Cluster-10207.10264,Cluster-10207.37145,Cluster-10207.27844,Cluster-10207.22325,Cluster-10207.14393,Cluster-10446.0,Cluster-10207.10546,Cluster-10207.17982,Cluster-10207.23313,Cluster-10207.27018,Cluster-10207.24351,Cluster-10207.18476,Cluster-10207.5296,Cluster-10207.18776,Cluster-10207.10899,Cluster-10207.13365,Cluster-10207.18772,Cluster-10207.32320,Cluster-10207.20501,Cluster-10207.7172,Clust…
BP	GO:0042254	ribosome biogenesis	99|3005	851|18538	0.99796	1	99	Cluster-10207.24351,Cluster-10207.12569,Cluster-10207.25585,Cluster-10207.24626,Cluster-10207.29047,Cluster-10207.10899,Cluster-10207.11876,Cluster-10207.7172,Cluster-10207.32326,Cluster-10207.3290,Cluster-10207.17759,Cluster-10207.13834,Cluster-10207.33860,Cluster-10207.27855,Cluster-7053.0,Cluster-10207.3462,Cluster-10207.25737,Cluster-12140.0,Cluster-10207.14951,Cluster-10207.24491,Cluster-102…
BP	GO:0006914	autophagy	3|3005	61|18538	0.99814	1	3	Cluster-10207.21256,Cluster-10207.25293,Cluster-10207.6763
BP	GO:0006399	tRNA metabolic process	47|3005	398|18538	0.99896	1	47	Cluster-10207.10931,Cluster-10207.13639,Cluster-10207.16550,Cluster-10207.16064,Cluster-10207.20048,Cluster-10207.18848,Cluster-10207.12031,Cluster-10207.15785,Cluster-10207.14596,Cluster-10207.20744,Cluster-10207.25378,Cluster-10207.24843,Cluster-10207.31903,Cluster-10207.8818,Cluster-10207.16838,Cluster-10207.22915,Cluster-10207.2085,Cluster-10207.11374,Cluster-10207.20443,Cluster-10207.20825,C…
CC	GO:0043226	organelle	677|3005	4607|18538	0.99949	1	677	Cluster-10207.24351,Cluster-10207.9426,Cluster-10207.14393,Cluster-10207.16469,Cluster-10207.23236,Cluster-10207.27844,Cluster-10207.18476,Cluster-10207.18776,Cluster-10207.10899,Cluster-10207.17216,Cluster-10207.10975,Cluster-10207.20501,Cluster-10207.7172,Cluster-10207.22979,Cluster-10207.14241,Cluster-10207.17846,Cluster-10207.29169,Cluster-10207.26430,Cluster-10207.26436,Cluster-10207.20339,C…
CC	GO:0005840	ribosome	93|3005	843|18538	0.99953	1	93	Cluster-10207.24351,Cluster-10207.12569,Cluster-10207.12329,Cluster-10207.29047,Cluster-10207.10899,Cluster-10207.11876,Cluster-10207.7172,Cluster-10207.32326,Cluster-10207.3290,Cluster-10207.17759,Cluster-10207.33860,Cluster-10207.35174,Cluster-10207.14951,Cluster-11298.0,Cluster-10207.29199,Cluster-10207.25035,Cluster-10207.14785,Cluster-10207.12549,Cluster-10207.1789,Cluster-10207.21634,Cluste…
MF	GO:0003735	structural constituent of ribosome	71|3005	691|18538	0.99964	1	71	Cluster-10207.23269,Cluster-10207.22535,Cluster-10207.3530,Cluster-10207.24351,Cluster-10207.19835,Cluster-10207.1789,Cluster-10207.12569,Cluster-10207.21634,Cluster-10207.11451,Cluster-10207.8315,Cluster-3094.1,Cluster-10207.12549,Cluster-10207.5219,Cluster-10207.29087,Cluster-10207.28607,Cluster-10207.36452,Cluster-10207.29047,Cluster-10207.3711,Cluster-10777.1,Cluster-10207.3715,Cluster-10207.…
CC	GO:0005737	cytoplasm	387|3005	2779|18538	0.99966	1	387	Cluster-10207.24351,Cluster-10207.16469,Cluster-10207.23236,Cluster-10207.27844,Cluster-10207.18476,Cluster-10207.18776,Cluster-10207.10899,Cluster-10207.7172,Cluster-10207.22979,Cluster-10207.32326,Cluster-10207.17846,Cluster-10207.29169,Cluster-10207.25737,Cluster-10207.19212,Cluster-10207.12569,Cluster-6461.0,Cluster-10207.7703,Cluster-10207.17366,Cluster-10207.24656,Cluster-10207.17363,Cluste…
MF	GO:0016874	ligase activity	27|3005	285|18538	0.99993	1	27	Cluster-10207.20233,Cluster-10207.17297,Cluster-10207.23790,Cluster-10207.15955,Cluster-10207.18848,Cluster-10207.24834,Cluster-10207.18479,Cluster-10207.22915,Cluster-10207.25378,Cluster-10207.24318,Cluster-10207.8818,Cluster-10207.4920,Cluster-10207.17847,Cluster-10207.20443,Cluster-10207.13282,Cluster-10207.509,Cluster-10207.12550,Cluster-10207.23618,Cluster-10207.4133,Cluster-10207.18625,Clus…
MF	GO:0005198	structural molecule activity	113|3005	1029|18538	0.99995	1	113	Cluster-10207.24351,Cluster-10207.12569,Cluster-10207.16108,Cluster-10207.14314,Cluster-10207.29047,Cluster-10207.10899,Cluster-10207.29974,Cluster-10207.11876,Cluster-10207.6072,Cluster-10207.7172,Cluster-10207.32326,Cluster-10207.33534,Cluster-10207.3290,Cluster-10207.17759,Cluster-10207.33860,Cluster-56.1,Cluster-10207.16474,Cluster-10207.21741,Cluster-10207.35174,Cluster-10207.14951,Cluster-1…
BP	GO:0016192	vesicle-mediated transport	61|3005	609|18538	1	1	61	Cluster-10207.27844,Cluster-10207.31880,Cluster-10207.24976,Cluster-10207.13325,Cluster-10207.23377,Cluster-10207.17417,Cluster-10207.17778,Cluster-10207.14097,Cluster-10207.17455,Cluster-10207.19940,Cluster-10207.36615,Cluster-10207.12214,Cluster-10207.10658,Cluster-10207.15934,Cluster-10207.27163,Cluster-10207.16384,Cluster-10207.19089,Cluster-10207.33518,Cluster-10207.5606,Cluster-10207.21375,…
BP	GO:0006412	translation	100|3005	1041|18538	1	1	100	Cluster-10207.24351,Cluster-10207.12569,Cluster-10207.29047,Cluster-10207.10899,Cluster-10207.11876,Cluster-10207.7172,Cluster-10207.32326,Cluster-10207.3290,Cluster-10207.17759,Cluster-10207.33860,Cluster-10207.25737,Cluster-10207.14951,Cluster-11298.0,Cluster-10207.29199,Cluster-10207.25035,Cluster-10207.12549,Cluster-10207.21634,Cluster-10207.13995,Cluster-10207.11451,Cluster-10207.14944,Clust…

## Sheet: Sheet2
Category	ID	Description	GeneRatio	BgRatio	pvalue	padj	Count	geneID
MF	GO:0016491	oxidoreductase activity	92|679	1879|18538	0.003037	0.2107	92	Cluster-1829.0,Cluster-10207.26931,Cluster-10207.2748,Cluster-10207.5780,Cluster-11370.0,Cluster-10207.16742,Cluster-10207.27019,Cluster-10207.36969,Cluster-10207.18386,Cluster-10207.24719,Cluster-10207.2232,Cluster-10207.24198,Cluster-10207.1035,Cluster-10207.24113,Cluster-10207.6579,Cluster-10207.1798,Cluster-10207.20381,Cluster-10207.11264,Cluster-10207.11265,Cluster-10207.1650,Cluster-10207.2…
BP	GO:0055085	transmembrane transport	72|679	1463|18538	0.0053415	0.2107	72	Cluster-10207.16488,Cluster-10207.13718,Cluster-10207.30261,Cluster-10207.28880,Cluster-10207.20236,Cluster-10207.11094,Cluster-10207.8442,Cluster-10207.13300,Cluster-10207.16485,Cluster-10207.5927,Cluster-10207.10633,Cluster-10207.36960,Cluster-10207.32830,Cluster-10207.24813,Cluster-10207.14584,Cluster-10207.20448,Cluster-10207.17991,Cluster-4953.1,Cluster-10207.22790,Cluster-10207.15007,Cluste…
BP	GO:0042592	homeostatic process	20|679	296|18538	0.0068115	0.2107	20	Cluster-10207.1229,Cluster-10207.17301,Cluster-10207.11307,Cluster-10207.30435,Cluster-10207.13556,Cluster-10207.8260,Cluster-10207.20381,Cluster-10207.37164,Cluster-10207.21717,Cluster-6014.0,Cluster-10207.32364,Cluster-10207.16658,Cluster-10207.21998,Cluster-10207.16414,Cluster-10207.6677,Cluster-10207.16089,Cluster-10207.15845,Cluster-10207.987,Cluster-10207.11016,Cluster-10207.5957
MF	GO:0022857	transmembrane transporter activity	79|679	1657|18538	0.0070234	0.2107	79	Cluster-10207.551,Cluster-10207.16488,Cluster-10207.13718,Cluster-10207.24813,Cluster-10207.20236,Cluster-10207.11094,Cluster-10207.8442,Cluster-10207.13300,Cluster-10207.16485,Cluster-10207.9997,Cluster-10207.5927,Cluster-10207.10633,Cluster-10207.19596,Cluster-10207.32830,Cluster-10207.11577,Cluster-10207.30261,Cluster-10207.14584,Cluster-4953.1,Cluster-10207.22790,Cluster-10207.24209,Cluster-1…
BP	GO:0005975	carbohydrate metabolic process	50|679	996|18538	0.010286	0.24686	50	Cluster-10207.21521,Cluster-10207.20005,Cluster-10207.21715,Cluster-10207.31026,Cluster-10207.13099,Cluster-10207.21998,Cluster-10207.26237,Cluster-10207.16584,Cluster-10207.35267,Cluster-10207.26154,Cluster-10207.17095,Cluster-10207.24198,Cluster-10207.32048,Cluster-10207.3259,Cluster-10207.22347,Cluster-10207.20564,Cluster-10207.16089,Cluster-10207.11374,Cluster-10207.23835,Cluster-10207.22999,…
BP	GO:0000003	reproduction	21|679	346|18538	0.014618	0.28719	21	Cluster-10207.27060,Cluster-10207.2630,Cluster-10207.27844,Cluster-10207.12457,Cluster-10207.663,Cluster-10207.6585,Cluster-10207.11473,Cluster-10207.29059,Cluster-10207.23459,Cluster-10207.9456,Cluster-10207.1171,Cluster-10207.17455,Cluster-1681.0,Cluster-10207.3226,Cluster-10207.18439,Cluster-10207.16089,Cluster-10207.27803,Cluster-10207.14314,Cluster-10207.7845,Cluster-10207.28979,Cluster-1020…
MF	GO:0016757	transferase activity, transferring glycosyl groups	28|679	510|18538	0.017866	0.28719	28	Cluster-10207.14908,Cluster-10207.32536,Cluster-10207.21715,Cluster-10207.13099,Cluster-10207.1813,Cluster-10207.16584,Cluster-10207.26154,Cluster-10207.22790,Cluster-10207.20408,Cluster-10207.32048,Cluster-10207.18569,Cluster-10207.20176,Cluster-10207.14938,Cluster-10207.13867,Cluster-10207.17366,Cluster-10207.12226,Cluster-10207.15419,Cluster-10207.31026,Cluster-10207.14152,Cluster-10207.20758,…
BP	GO:0009790	embryo development	3|679	16|18538	0.02119	0.28719	3	Cluster-10207.2630,Cluster-10207.5424,Cluster-1801.0
BP	GO:0002376	immune system process	13|679	198|18538	0.021539	0.28719	13	Cluster-10207.20657,Cluster-1829.0,Cluster-10207.21254,Cluster-10207.20750,Cluster-10207.14998,Cluster-10207.17357,Cluster-10207.26828,Cluster-3570.1,Cluster-10207.35267,Cluster-10207.6889,Cluster-10207.19686,Cluster-10207.9861,Cluster-10207.8892
MF	GO:0016798	hydrolase activity, acting on glycosyl bonds	26|679	509|18538	0.049179	0.5838	26	Cluster-10207.20005,Cluster-10207.32926,Cluster-10207.26237,Cluster-10207.17095,Cluster-10207.3259,Cluster-10207.18262,Cluster-10207.22347,Cluster-10207.16089,Cluster-10207.23835,Cluster-10207.22440,Cluster-10207.33052,Cluster-10207.20657,Cluster-10207.9345,Cluster-10207.8259,Cluster-10207.20176,Cluster-10207.28584,Cluster-10207.26858,Cluster-10207.21149,Cluster-4905.0,Cluster-78.0,Cluster-98.0,C…
BP	GO:0007005	mitochondrion organization	8|679	114|18538	0.053515	0.5838	8	Cluster-10207.5424,Cluster-10207.8271,Cluster-10207.36960,Cluster-10207.26224,Cluster-10207.20638,Cluster-10207.2265,Cluster-10207.20633,Cluster-10207.23390
CC	GO:0031410	cytoplasmic vesicle	10|679	159|18538	0.063237	0.61947	10	Cluster-10207.16344,Cluster-10207.26931,Cluster-10207.16469,Cluster-8662.0,Cluster-10207.21362,Cluster-10976.0,Cluster-10207.12214,Cluster-10207.2265,Cluster-10207.7840,Cluster-10207.663
MF	GO:0008233	peptidase activity	43|679	952|18538	0.06791	0.61947	43	Cluster-10207.20640,Cluster-10207.8334,Cluster-2226.0,Cluster-2782.0,Cluster-10207.23215,Cluster-10207.17318,Cluster-10207.18923,Cluster-10207.15426,Cluster-10207.15838,Cluster-10207.20408,Cluster-10207.36036,Cluster-10207.7602,Cluster-10207.18262,Cluster-10207.4947,Cluster-10207.27417,Cluster-10207.18320,Cluster-10207.11116,Cluster-10207.18455,Cluster-10207.23077,Cluster-10207.19728,Cluster-1020…
BP	GO:0007155	cell adhesion	9|679	144|18538	0.073975	0.61947	9	Cluster-10207.5424,Cluster-10207.10086,Cluster-1801.0,Cluster-10207.21254,Cluster-10207.14398,Cluster-10207.10418,Cluster-10207.26858,Cluster-10207.1193,Cluster-10207.5616
MF	GO:0016746	transferase activity, transferring acyl groups	20|679	387|18538	0.077434	0.61947	20	Cluster-10207.1798,Cluster-10207.16233,Cluster-10207.9426,Cluster-10207.17773,Cluster-10207.19092,Cluster-10207.18105,Cluster-6744.0,Cluster-10207.28572,Cluster-10207.6994,Cluster-10207.5045,Cluster-10207.21184,Cluster-10207.14618,Cluster-10207.11295,Cluster-10207.15638,Cluster-10207.25930,Cluster-10207.29518,Cluster-10207.19811,Cluster-10207.17449,Cluster-10207.35781,Cluster-10207.20162
MF	GO:0019843	rRNA binding	4|679	45|18538	0.086021	0.64516	4	Cluster-10207.30352,Cluster-10207.11023,Cluster-10207.8131,Cluster-10207.19835
BP	GO:0019748	secondary metabolic process	6|679	87|18538	0.092139	0.64903	6	Cluster-10207.24334,Cluster-10207.29510,Cluster-10207.26828,Cluster-10207.36648,Cluster-10207.8892,Cluster-10207.9861
MF	GO:0003924	GTPase activity	21|679	434|18538	0.097354	0.64903	21	Cluster-10207.16550,Cluster-10663.0,Cluster-10207.20737,Cluster-10207.28104,Cluster-10207.13650,Cluster-10207.36451,Cluster-10207.19290,Cluster-10207.2232,Cluster-10207.5424,Cluster-10207.23579,Cluster-10207.3690,Cluster-10207.2309,Cluster-10207.23734,Cluster-10207.14440,Cluster-10207.21548,Cluster-10207.20339,Cluster-10207.36450,Cluster-10207.5546,Cluster-10207.20147,Cluster-10207.13738,Cluster-…
BP	GO:0071554	cell wall organization or biogenesis	8|679	133|18538	0.11125	0.70263	8	Cluster-10207.20657,Cluster-56.1,Cluster-10207.21521,Cluster-10207.32926,Cluster-10508.0,Cluster-78.0,Cluster-10207.20098,Cluster-10207.18563
MF	GO:0003700	DNA-binding transcription factor activity	33|679	723|18538	0.12705	0.72931	33	Cluster-10207.27844,Cluster-10207.9001,Cluster-10207.16216,Cluster-10207.21619,Cluster-10207.16044,Cluster-10207.18733,Cluster-10207.10758,Cluster-10207.18439,Cluster-10207.16968,Cluster-10207.17990,Cluster-10207.12800,Cluster-10207.14174,Cluster-10207.15205,Cluster-10207.21134,Cluster-10207.16521,Cluster-10207.19384,Cluster-10207.8687,Cluster-10207.5061,Cluster-10207.1540,Cluster-10207.20340,Clu…
MF	GO:0016791	phosphatase activity	10|679	187|18538	0.12763	0.72931	10	Cluster-10207.12484,Cluster-10207.31607,Cluster-10207.21029,Cluster-10207.3690,Cluster-10207.23734,Cluster-10207.32591,Cluster-10207.21548,Cluster-10207.801,Cluster-10207.6889,Cluster-10207.15542
MF	GO:0043167	ion binding	210|679	5521|18538	0.15645	0.84981	210	Cluster-10207.22323,Cluster-1829.0,Cluster-10207.9426,Cluster-10207.26304,Cluster-10207.22127,Cluster-10663.0,Cluster-10207.10542,Cluster-10207.17357,Cluster-10207.16746,Cluster-2226.0,Cluster-10207.10652,Cluster-10207.8011,Cluster-10207.11749,Cluster-10207.10414,Cluster-10207.22915,Cluster-10207.16684,Cluster-10207.31607,Cluster-10207.18386,Cluster-10207.28979,Cluster-10207.24801,Cluster-10207.2…
BP	GO:0051604	protein maturation	11|679	215|18538	0.16288	0.84981	11	Cluster-10207.20640,Cluster-2782.0,Cluster-10207.4947,Cluster-10207.17923,Cluster-10207.18273,Cluster-10207.18276,Cluster-10207.16089,Cluster-10207.16414,Cluster-10207.34375,Cluster-10207.12756,Cluster-10207.15838
CC	GO:0005635	nuclear envelope	3|679	42|18538	0.18342	0.9171	3	Cluster-10207.21016,Cluster-10207.32440,Cluster-10207.21998
CC	GO:0005777	peroxisome	3|679	44|18538	0.20841	0.94933	3	Cluster-10207.22278,Cluster-10207.16414,Cluster-10207.21763
CC	GO:0005654	nucleoplasm	16|679	351|18538	0.2112	0.94933	16	Cluster-10207.551,Cluster-10207.20870,Cluster-10207.9426,Cluster-10207.5409,Cluster-757.0,Cluster-6190.0,Cluster-10207.18502,Cluster-927.1,Cluster-10207.25319,Cluster-10207.12638,Cluster-10207.17455,Cluster-10207.24823,Cluster-10207.26164,Cluster-10207.13505,Cluster-10207.27250,Cluster-10207.17991
CC	GO:0005829	cytosol	4|679	64|18538	0.2136	0.94933	4	Cluster-10207.21184,Cluster-10976.0,Cluster-10207.2265,Cluster-10207.28572
CC	GO:0005615	extracellular space	6|679	116|18538	0.22694	0.96863	6	Cluster-1801.0,Cluster-1894.0,Cluster-5378.0,Cluster-2058.0,Cluster-10207.1717,Cluster-10207.20587
CC	GO:0005576	extracellular region	31|679	761|18538	0.23898	0.96863	31	Cluster-10207.8561,Cluster-1829.0,Cluster-1801.0,Cluster-2098.0,Cluster-10207.21717,Cluster-10207.17357,Cluster-2058.0,Cluster-10976.0,Cluster-10207.3226,Cluster-10207.2591,Cluster-10207.14314,Cluster-10207.2265,Cluster-10207.29182,Cluster-10207.7602,Cluster-10207.20587,Cluster-10207.35429,Cluster-10207.2630,Cluster-10207.20176,Cluster-1894.0,Cluster-5378.0,Cluster-10207.28036,Cluster-10207.16772…
BP	GO:0048856	anatomical structure development	15|679	339|18538	0.2492	0.96863	15	Cluster-10207.20657,Cluster-10207.2630,Cluster-1801.0,Cluster-10207.21890,Cluster-10207.11473,Cluster-10207.5424,Cluster-10207.3226,Cluster-1681.0,Cluster-10207.15419,Cluster-10207.1253,Cluster-10207.14314,Cluster-10207.1192,Cluster-10207.10031,Cluster-10207.34375,Cluster-10207.4217
BP	GO:0000902	cell morphogenesis	3|679	52|18538	0.276	0.96863	3	Cluster-10207.20657,Cluster-10207.10031,Cluster-10207.21890
BP	GO:0006810	transport	131|679	3462|18538	0.28072	0.96863	131	Cluster-10207.27844,Cluster-1801.0,Cluster-10207.28880,Cluster-10207.20236,Cluster-11370.0,Cluster-10207.19596,Cluster-10207.11577,Cluster-10207.30261,Cluster-10207.8011,Cluster-4953.1,Cluster-10207.18386,Cluster-2098.0,Cluster-10207.1644,Cluster-10207.1724,Cluster-10207.19454,Cluster-10207.20339,Cluster-10207.30530,Cluster-10207.23133,Cluster-10207.34964,Cluster-10207.12315,Cluster-10207.7881,Cl…
BP	GO:0009056	catabolic process	36|679	906|18538	0.28145	0.96863	36	Cluster-10207.23799,Cluster-10207.16233,Cluster-1801.0,Cluster-10207.22999,Cluster-10207.32926,Cluster-10207.16272,Cluster-10207.24933,Cluster-10207.30240,Cluster-10207.35267,Cluster-10207.28366,Cluster-10207.24198,Cluster-2781.0,Cluster-10207.21016,Cluster-10207.21353,Cluster-10207.27417,Cluster-10207.23835,Cluster-10207.26048,Cluster-5034.0,Cluster-10207.20657,Cluster-10207.9345,Cluster-10207.1…
BP	GO:0030198	extracellular matrix organization	1|679	9|18538	0.28659	0.96863	1	Cluster-10508.0
BP	GO:0007267	cell-cell signaling	3|679	53|18538	0.28976	0.96863	3	Cluster-10207.2630,Cluster-10207.7881,Cluster-10207.10405
BP	GO:0044281	small molecule metabolic process	84|679	2208|18538	0.29143	0.96863	84	Cluster-10207.16233,Cluster-10207.16584,Cluster-10207.13851,Cluster-10207.30435,Cluster-10207.21634,Cluster-10207.17793,Cluster-10207.21715,Cluster-10207.7186,Cluster-10207.16272,Cluster-10207.6889,Cluster-11370.0,Cluster-10207.6585,Cluster-10207.13099,Cluster-10207.21998,Cluster-10207.35781,Cluster-10207.24813,Cluster-10207.24933,Cluster-10207.20236,Cluster-10207.16550,Cluster-10207.11579,Cluste…
MF	GO:0019899	enzyme binding	7|679	159|18538	0.29866	0.96863	7	Cluster-10207.32156,Cluster-10207.18343,Cluster-10207.16580,Cluster-10207.26224,Cluster-10207.25620,Cluster-10207.25618,Cluster-10207.14618
BP	GO:0034655	nucleobase-containing compound catabolic process	10|679	236|18538	0.33347	0.99951	10	Cluster-10207.16233,Cluster-1801.0,Cluster-10207.16135,Cluster-10207.21016,Cluster-10207.28366,Cluster-10207.21353,Cluster-10207.30240,Cluster-10207.16679,Cluster-10207.35267,Cluster-5034.0
MF	GO:0008289	lipid binding	8|679	184|18538	0.35106	0.99951	8	Cluster-10207.5424,Cluster-10207.20690,Cluster-2098.0,Cluster-10207.29182,Cluster-10207.2630,Cluster-10976.0,Cluster-10207.19631,Cluster-10207.2265
CC	GO:0005886	plasma membrane	16|679	398|18538	0.35349	0.99951	16	Cluster-10207.22323,Cluster-10207.19728,Cluster-10207.20697,Cluster-10207.14938,Cluster-10207.35932,Cluster-10207.12457,Cluster-10207.21254,Cluster-10207.20750,Cluster-10207.17455,Cluster-10207.20934,Cluster-10207.13137,Cluster-10207.14618,Cluster-10207.11577,Cluster-10207.27973,Cluster-10207.2006,Cluster-10207.10405
BP	GO:0030154	cell differentiation	7|679	161|18538	0.36698	0.99951	7	Cluster-10207.11473,Cluster-10207.31308,Cluster-10207.15419,Cluster-1681.0,Cluster-10207.3226,Cluster-10207.10031,Cluster-10207.14314
MF	GO:0016810	hydrolase activity, acting on carbon-nitrogen (but not peptide) bonds	3|679	63|18538	0.38223	0.99951	3	Cluster-10207.16679,Cluster-10207.25011,Cluster-10207.26224
BP	GO:0007165	signal transduction	49|679	1320|18538	0.38293	0.99951	49	Cluster-10207.8561,Cluster-10207.33117,Cluster-1801.0,Cluster-10207.11473,Cluster-10207.13300,Cluster-10207.21717,Cluster-10207.17357,Cluster-10207.21998,Cluster-10207.17991,Cluster-10207.15032,Cluster-10207.18920,Cluster-10207.14334,Cluster-10207.26768,Cluster-1171.0,Cluster-10207.21254,Cluster-10207.14998,Cluster-10207.19454,Cluster-10207.27534,Cluster-10207.19477,Cluster-10207.21548,Cluster-10…
MF	GO:0016887	ATPase activity	19|679	503|18538	0.38732	0.99951	19	Cluster-10207.16550,Cluster-10207.13738,Cluster-10207.9861,Cluster-10207.11411,Cluster-10207.13650,Cluster-10207.18424,Cluster-10207.17481,Cluster-10207.3690,Cluster-10207.19916,Cluster-10207.23734,Cluster-10207.19596,Cluster-10207.26816,Cluster-10207.9204,Cluster-10207.21548,Cluster-10207.20339,Cluster-10207.28104,Cluster-10207.20147,Cluster-10207.23247,Cluster-10207.15799
BP	GO:0006790	sulfur compound metabolic process	8|679	188|18538	0.39215	0.99951	8	Cluster-10207.2748,Cluster-10207.13851,Cluster-10207.14284,Cluster-10207.28428,Cluster-2657.0,Cluster-6300.0,Cluster-10207.26734,Cluster-2883.0
BP	GO:0007009	plasma membrane organization	1|679	16|18538	0.41411	0.99951	1	Cluster-10207.21329
CC	GO:0030312	external encapsulating structure	5|679	118|18538	0.44401	0.99951	5	Cluster-10207.20176,Cluster-10207.14314,Cluster-10207.20260,Cluster-10207.3226,Cluster-56.1
CC	GO:0005739	mitochondrion	19|679	495|18538	0.44466	0.99951	19	Cluster-10207.20633,Cluster-10207.5424,Cluster-4673.0,Cluster-10207.20640,Cluster-10207.3145,Cluster-10207.14124,Cluster-10207.10633,Cluster-10207.23250,Cluster-10207.17405,Cluster-10207.9089,Cluster-10207.35781,Cluster-10207.26224,Cluster-10207.20638,Cluster-10207.24813,Cluster-10207.8271,Cluster-10207.30530,Cluster-10207.2265,Cluster-10207.714,Cluster-10207.23390
BP	GO:0048870	cell motility	4|679	98|18538	0.46149	0.99951	4	Cluster-10207.18386,Cluster-10207.5424,Cluster-1801.0,Cluster-10207.22915
BP	GO:0048646	anatomical structure formation involved in morphogenesis	2|679	43|18538	0.47392	0.99951	2	Cluster-10207.14314,Cluster-10207.3226
BP	GO:0007010	cytoskeleton organization	7|679	183|18538	0.4772	0.99951	7	Cluster-10207.12457,Cluster-10207.18502,Cluster-10207.27141,Cluster-10207.24200,Cluster-10207.16521,Cluster-10207.26146,Cluster-10207.10031
BP	GO:0040007	growth	3|679	72|18538	0.47991	0.99951	3	Cluster-10207.10758,Cluster-10207.20750,Cluster-10207.14998
MF	GO:0004386	helicase activity	10|679	278|18538	0.4871	0.99951	10	Cluster-10207.16550,Cluster-10207.28366,Cluster-10207.11374,Cluster-10207.25552,Cluster-10207.21548,Cluster-10207.20339,Cluster-10207.28104,Cluster-10207.22566,Cluster-10207.23247,Cluster-10207.15799
MF	GO:0016765	transferase activity, transferring alkyl or aryl (other than methyl) groups	3|679	73|18538	0.49113	0.99951	3	Cluster-10207.28428,Cluster-10207.29182,Cluster-2657.0
CC	GO:0005783	endoplasmic reticulum	16|679	434|18538	0.50089	0.99951	16	Cluster-10207.20633,Cluster-10207.30240,Cluster-10207.15838,Cluster-10207.26858,Cluster-10207.13949,Cluster-10207.4947,Cluster-10207.1397,Cluster-10207.21998,Cluster-10207.16414,Cluster-10207.26816,Cluster-10207.19916,Cluster-10207.15845,Cluster-10207.10031,Cluster-10207.23390,Cluster-10207.18920,Cluster-10207.20638
CC	GO:0005618	cell wall	3|679	72|18538	0.5012	0.99951	3	Cluster-56.1,Cluster-10207.20260,Cluster-10207.20176
BP	GO:0006629	lipid metabolic process	31|679	853|18538	0.51289	0.99951	31	Cluster-10207.14908,Cluster-10207.21152,Cluster-10207.5780,Cluster-10207.21998,Cluster-10207.24933,Cluster-10207.19947,Cluster-10207.25930,Cluster-10207.9861,Cluster-10207.8902,Cluster-10207.15638,Cluster-10207.11579,Cluster-10207.15304,Cluster-2781.0,Cluster-10207.27417,Cluster-10207.22999,Cluster-10207.14938,Cluster-10207.13985,Cluster-10207.8051,Cluster-10207.14618,Cluster-10207.21761,Cluster-…
CC	GO:0009536	plastid	2|679	47|18538	0.53013	0.99951	2	Cluster-10207.30352,Cluster-10207.25011
CC	GO:0005929	cilium	3|679	83|18538	0.55847	0.99951	3	Cluster-10207.24200,Cluster-10207.22323,Cluster-10207.20564
MF	GO:0003729	mRNA binding	1|679	24|18538	0.56722	0.99951	1	Cluster-10207.6827
BP	GO:0006464	cellular protein modification process	75|679	2125|18538	0.56988	0.99951	75	Cluster-10207.8561,Cluster-10207.16489,Cluster-10207.33117,Cluster-10207.32536,Cluster-10207.16193,Cluster-10207.10542,Cluster-10207.6585,Cluster-10207.16580,Cluster-10207.21998,Cluster-10207.6827,Cluster-10207.17023,Cluster-10207.28979,Cluster-7658.0,Cluster-10207.2016,Cluster-10207.10414,Cluster-10207.35267,Cluster-10207.8902,Cluster-10207.15032,Cluster-10207.20899,Cluster-10207.20408,Cluster-1…
MF	GO:0008168	methyltransferase activity	16|679	455|18538	0.57387	0.99951	16	Cluster-10207.20408,Cluster-10207.21385,Cluster-10207.18758,Cluster-10207.17793,Cluster-10207.16272,Cluster-10207.1706,Cluster-10207.12874,Cluster-10207.11441,Cluster-10207.3226,Cluster-10207.20564,Cluster-10207.835,Cluster-10207.29510,Cluster-10207.21580,Cluster-10207.26734,Cluster-10207.17991,Cluster-10207.19480
CC	GO:0005794	Golgi apparatus	5|679	144|18538	0.60086	0.99951	5	Cluster-10207.31026,Cluster-10207.14584,Cluster-10207.17366,Cluster-10207.27844,Cluster-10207.13300
BP	GO:0040011	locomotion	8|679	240|18538	0.63033	0.99951	8	Cluster-10207.18386,Cluster-10207.5424,Cluster-1801.0,Cluster-10207.5429,Cluster-10207.26224,Cluster-10207.11116,Cluster-10207.10031,Cluster-10207.22915
BP	GO:0006950	response to stress	36|679	1049|18538	0.63142	0.99951	36	Cluster-10207.5806,Cluster-10207.22128,Cluster-1801.0,Cluster-10207.2748,Cluster-10207.8259,Cluster-10207.27003,Cluster-10207.14641,Cluster-10207.10086,Cluster-10207.16742,Cluster-2883.0,Cluster-10207.24200,Cluster-10207.22347,Cluster-10207.16089,Cluster-9740.0,Cluster-10207.20339,Cluster-10207.35429,Cluster-10207.8051,Cluster-10207.23579,Cluster-10207.21086,Cluster-10207.9456,Cluster-10207.21836…
MF	GO:0016853	isomerase activity	9|679	274|18538	0.64146	0.99951	9	Cluster-10207.7090,Cluster-10207.24198,Cluster-10207.16919,Cluster-10207.22748,Cluster-10207.20330,Cluster-10207.23955,Cluster-10207.15048,Cluster-10207.21998,Cluster-10207.12883
MF	GO:0008092	cytoskeletal protein binding	10|679	306|18538	0.64243	0.99951	10	Cluster-10207.20323,Cluster-10207.29244,Cluster-10207.35932,Cluster-10207.26146,Cluster-10207.7186,Cluster-10207.12484,Cluster-10207.24200,Cluster-10207.16521,Cluster-10207.10631,Cluster-10207.29182
MF	GO:0032182	ubiquitin-like protein binding	1|679	28|18538	0.64831	0.99951	1	Cluster-10207.29831
BP	GO:0061024	membrane organization	4|679	125|18538	0.65354	0.99951	4	Cluster-10207.21329,Cluster-10207.17455,Cluster-10207.2265,Cluster-10207.663
BP	GO:0007049	cell cycle	12|679	364|18538	0.66149	0.99951	12	Cluster-10207.32156,Cluster-10207.27844,Cluster-10207.4576,Cluster-10207.27141,Cluster-10207.11473,Cluster-10207.18502,Cluster-10207.23459,Cluster-10207.27803,Cluster-10207.16580,Cluster-10207.11577,Cluster-10207.16089,Cluster-10207.21548
BP	GO:0008283	cell proliferation	2|679	66|18538	0.68544	0.99951	2	Cluster-10207.20750,Cluster-10207.14998
MF	GO:0016301	kinase activity	51|679	1532|18538	0.6984	0.99951	51	Cluster-10207.8561,Cluster-10207.33117,Cluster-10207.8259,Cluster-10207.23023,Cluster-10207.10542,Cluster-10207.6585,Cluster-10207.16746,Cluster-10207.18439,Cluster-7658.0,Cluster-10207.2016,Cluster-10207.28104,Cluster-10207.15032,Cluster-10207.20899,Cluster-10207.35445,Cluster-10207.35654,Cluster-10207.29059,Cluster-10207.25337,Cluster-10207.19477,Cluster-10207.23811,Cluster-10207.1253,Cluster-1…
BP	GO:0051301	cell division	5|679	164|18538	0.70181	0.99951	5	Cluster-10207.21548,Cluster-10207.27844,Cluster-3734.0,Cluster-10207.11577,Cluster-10207.23459
MF	GO:0008135	translation factor activity, RNA binding	4|679	130|18538	0.71364	0.99951	4	Cluster-10207.26944,Cluster-10207.21634,Cluster-473.0,Cluster-10207.4720
CC	GO:0005730	nucleolus	6|679	206|18538	0.72035	0.99951	6	Cluster-10207.19154,Cluster-10207.21634,Cluster-10207.7186,Cluster-10207.18276,Cluster-10207.5558,Cluster-10207.28798
CC	GO:0005768	endosome	1|679	35|18538	0.7345	0.99951	1	Cluster-8662.0
BP	GO:0051276	chromosome organization	13|679	426|18538	0.74105	0.99951	13	Cluster-10207.1844,Cluster-10207.16709,Cluster-10207.15466,Cluster-10207.15579,Cluster-10207.18502,Cluster-10207.14398,Cluster-10207.16272,Cluster-10207.27662,Cluster-10207.10953,Cluster-10207.31026,Cluster-1681.0,Cluster-1251.0,Cluster-10207.9738
MF	GO:0016779	nucleotidyltransferase activity	12|679	410|18538	0.74131	0.99951	12	Cluster-10207.551,Cluster-10207.21634,Cluster-10207.22120,Cluster-10207.7186,Cluster-10207.16062,Cluster-10207.1244,Cluster-10207.18276,Cluster-10207.5558,Cluster-10207.15791,Cluster-10207.26944,Cluster-10207.17991,Cluster-10207.28798
BP	GO:0006091	generation of precursor metabolites and energy	14|679	449|18538	0.7467	0.99951	14	Cluster-4673.0,Cluster-10207.26931,Cluster-10207.8442,Cluster-10207.20236,Cluster-10207.16595,Cluster-10207.17793,Cluster-11370.0,Cluster-10207.17481,Cluster-10207.17151,Cluster-10207.19695,Cluster-10207.35267,Cluster-5034.0,Cluster-10207.23250,Cluster-10207.14938
BP	GO:0022607	cellular component assembly	20|679	643|18538	0.7657	0.99951	20	Cluster-10207.1844,Cluster-10207.16709,Cluster-10207.27844,Cluster-10508.0,Cluster-1801.0,Cluster-10207.27141,Cluster-10207.14178,Cluster-10207.18502,Cluster-10207.14284,Cluster-10207.27662,Cluster-10207.23459,Cluster-10207.24200,Cluster-10207.4947,Cluster-1251.0,Cluster-10207.8271,Cluster-10207.11577,Cluster-10207.1717,Cluster-10207.21548,Cluster-10207.10031,Cluster-10207.20564
CC	GO:0005856	cytoskeleton	13|679	436|18538	0.77941	0.99951	13	Cluster-10207.29244,Cluster-10207.35932,Cluster-10207.14618,Cluster-3182.0,Cluster-10207.29182,Cluster-10207.12484,Cluster-10207.20323,Cluster-10207.16521,Cluster-10207.10631,Cluster-10207.32795,Cluster-10207.29655,Cluster-10207.21548,Cluster-10207.10031
CC	GO:0005634	nucleus	65|679	1978|18538	0.79314	0.99951	65	Cluster-10207.551,Cluster-10207.16489,Cluster-10207.10086,Cluster-10207.9426,Cluster-10207.5558,Cluster-10207.32440,Cluster-6190.0,Cluster-10207.21634,Cluster-10207.26164,Cluster-10207.27250,Cluster-10207.7186,Cluster-10207.16272,Cluster-10207.13505,Cluster-10207.17455,Cluster-10207.21998,Cluster-10207.9099,Cluster-10207.17991,Cluster-10207.2265,Cluster-10207.15032,Cluster-10207.28798,Cluster-102…
MF	GO:0016829	lyase activity	12|679	406|18538	0.80369	0.99951	12	Cluster-10207.20510,Cluster-10207.36395,Cluster-10207.32591,Cluster-10207.13851,Cluster-10207.20132,Cluster-10207.18970,Cluster-10207.21717,Cluster-10207.9088,Cluster-10207.16950,Cluster-6300.0,Cluster-10207.14998,Cluster-10207.35781
CC	GO:0032991	protein-containing complex	164|679	4786|18538	0.8143	0.99951	164	Cluster-10207.27844,Cluster-10207.9426,Cluster-1801.0,Cluster-10207.22120,Cluster-10207.21619,Cluster-10207.22487,Cluster-10207.17455,Cluster-10207.16968,Cluster-10207.26931,Cluster-10207.20744,Cluster-10207.8970,Cluster-10207.1644,Cluster-10207.15205,Cluster-10207.14998,Cluster-10207.11374,Cluster-10207.10036,Cluster-10207.5061,Cluster-10207.20339,Cluster-10207.19510,Cluster-10207.20564,Cluster-…
CC	GO:0005694	chromosome	20|679	667|18538	0.81924	0.99951	20	Cluster-10207.1844,Cluster-10207.16709,Cluster-6190.0,Cluster-10207.37961,Cluster-10207.5409,Cluster-757.0,Cluster-10207.18502,Cluster-927.1,Cluster-10207.27662,Cluster-10207.12638,Cluster-1681.0,Cluster-10207.25552,Cluster-10207.28036,Cluster-1088.0,Cluster-10207.20339,Cluster-8833.0,Cluster-10207.18424,Cluster-10207.15032,Cluster-10207.23247,Cluster-10207.16550
MF	GO:0051082	unfolded protein binding	3|679	119|18538	0.82908	0.99951	3	Cluster-10207.26734,Cluster-10207.5424,Cluster-10207.20162
BP	GO:0042254	ribosome biogenesis	27|679	851|18538	0.83481	0.99951	27	Cluster-10207.16709,Cluster-10207.3530,Cluster-10207.21634,Cluster-10207.21580,Cluster-10207.10418,Cluster-10207.28798,Cluster-10207.20408,Cluster-10207.26575,Cluster-1251.0,Cluster-10207.19154,Cluster-10207.14938,Cluster-10207.1510,Cluster-10207.30352,Cluster-2445.0,Cluster-10207.17405,Cluster-2645.0,Cluster-10207.14755,Cluster-10207.9089,Cluster-10207.19811,Cluster-10207.19835,Cluster-10207.366…
CC	GO:0005815	microtubule organizing center	1|679	48|18538	0.83889	0.99951	1	Cluster-10207.29655
BP	GO:0044403	symbiont process	20|679	685|18538	0.84052	0.99951	20	Cluster-10207.24200,Cluster-10207.14257,Cluster-10207.19835,Cluster-10207.12765,Cluster-10207.10092,Cluster-10207.23077,Cluster-106.0,Cluster-10207.21016,Cluster-10207.18320,Cluster-10207.10436,Cluster-10207.28070,Cluster-10207.26224,Cluster-10207.27512,Cluster-10207.11116,Cluster-10207.31308,Cluster-10207.31026,Cluster-10207.5429,Cluster-10207.23835,Cluster-10207.4217,Cluster-10207.18230
CC	GO:0043226	organelle	156|679	4607|18538	0.8492	0.99951	156	Cluster-10207.22323,Cluster-10207.27844,Cluster-10207.9426,Cluster-10207.26931,Cluster-10207.16469,Cluster-10207.16272,Cluster-10207.17455,Cluster-10207.15838,Cluster-10207.18386,Cluster-10207.24801,Cluster-10207.16521,Cluster-10207.10953,Cluster-10207.21353,Cluster-10207.20339,Cluster-10207.30530,Cluster-10207.19510,Cluster-10207.35781,Cluster-10207.20564,Cluster-10207.32440,Cluster-10207.8259,C…
BP	GO:0006605	protein targeting	3|679	141|18538	0.87703	0.99951	3	Cluster-10207.20640,Cluster-10207.22278,Cluster-10207.16414
CC	GO:0005773	vacuole	1|679	59|18538	0.87847	0.99951	1	Cluster-10207.17481
BP	GO:0009058	biosynthetic process	175|679	5153|18538	0.87895	0.99951	175	Cluster-10207.27844,Cluster-10207.9426,Cluster-10207.5780,Cluster-10207.14398,Cluster-10207.17357,Cluster-11370.0,Cluster-10207.17455,Cluster-10207.16584,Cluster-10207.16968,Cluster-10207.11579,Cluster-10207.5326,Cluster-10207.2232,Cluster-10207.26154,Cluster-10207.16521,Cluster-10207.15304,Cluster-10207.28276,Cluster-10207.18262,Cluster-10207.21353,Cluster-10207.5061,Cluster-10207.19695,Cluster-…
MF	GO:0016874	ligase activity	7|679	285|18538	0.88206	0.99951	7	Cluster-10207.7923,Cluster-10207.22915,Cluster-10207.21353,Cluster-10207.20443,Cluster-10207.26164,Cluster-10207.17746,Cluster-10207.18563
BP	GO:0006520	cellular amino acid metabolic process	24|679	831|18538	0.88604	0.99951	24	Cluster-10207.29059,Cluster-10207.13851,Cluster-10207.8259,Cluster-10207.16272,Cluster-10207.6585,Cluster-6300.0,Cluster-10207.2232,Cluster-2781.0,Cluster-10207.22915,Cluster-10207.21353,Cluster-10207.20443,Cluster-10207.6889,Cluster-10207.18563,Cluster-10207.12456,Cluster-10207.20132,Cluster-10207.28428,Cluster-10207.16950,Cluster-10207.26164,Cluster-10207.20510,Cluster-10207.9088,Cluster-10207.…
BP	GO:0006457	protein folding	2|679	99|18538	0.88698	0.99951	2	Cluster-10207.26734,Cluster-10207.20162
MF	GO:0004518	nuclease activity	10|679	393|18538	0.894	0.99951	10	Cluster-10207.904,Cluster-1801.0,Cluster-10207.22120,Cluster-10207.16135,Cluster-10207.21016,Cluster-10207.21353,Cluster-10207.10418,Cluster-10207.30240,Cluster-5034.0,Cluster-10207.4576
MF	GO:0008134	transcription factor binding	4|679	188|18538	0.89671	0.99951	4	Cluster-10207.21548,Cluster-10207.20147,Cluster-1801.0,Cluster-10207.12315
BP	GO:0050877	nervous system process	1|679	63|18538	0.90114	0.99951	1	Cluster-10207.13537
MF	GO:0005198	structural molecule activity	31|679	1029|18538	0.90269	0.99951	31	Cluster-10207.16709,Cluster-10207.3530,Cluster-10207.21634,Cluster-10207.3226,Cluster-10207.17310,Cluster-10207.14314,Cluster-10207.28798,Cluster-10207.14938,Cluster-10207.26575,Cluster-10207.22915,Cluster-10207.21016,Cluster-10207.19480,Cluster-10207.16089,Cluster-1251.0,Cluster-56.1,Cluster-10207.1253,Cluster-10207.1510,Cluster-10207.1865,Cluster-10207.30352,Cluster-2445.0,Cluster-10207.17405,C…
BP	GO:0006399	tRNA metabolic process	10|679	398|18538	0.90772	0.99951	10	Cluster-10207.20744,Cluster-10207.16550,Cluster-10207.22915,Cluster-10207.17746,Cluster-10207.26224,Cluster-10207.20443,Cluster-10207.26164,Cluster-10207.21761,Cluster-10207.11374,Cluster-10207.13738
MF	GO:0003735	structural constituent of ribosome	20|679	691|18538	0.91182	0.99951	20	Cluster-10207.16709,Cluster-10207.3530,Cluster-10207.35769,Cluster-10207.14938,Cluster-10207.1510,Cluster-10207.26575,Cluster-10207.21634,Cluster-10207.25011,Cluster-2445.0,Cluster-10207.17405,Cluster-10207.9089,Cluster-10207.36648,Cluster-10207.21580,Cluster-10207.8131,Cluster-10207.19835,Cluster-10207.30352,Cluster-1251.0,Cluster-10207.16870,Cluster-10207.5326,Cluster-10207.28798
MF	GO:0003723	RNA binding	27|679	954|18538	0.91669	0.99951	27	Cluster-10207.16489,Cluster-10207.13718,Cluster-10207.21634,Cluster-473.0,Cluster-10207.6827,Cluster-10207.28104,Cluster-10207.18920,Cluster-10207.17991,Cluster-10207.4576,Cluster-10207.17923,Cluster-10207.20330,Cluster-10207.21353,Cluster-10207.11374,Cluster-10207.23247,Cluster-10207.11594,Cluster-10207.1510,Cluster-10207.30352,Cluster-10207.21548,Cluster-10207.4720,Cluster-10207.1294,Cluster-10…
BP	GO:0006913	nucleocytoplasmic transport	2|679	116|18538	0.92051	0.99951	2	Cluster-10207.2265,Cluster-1801.0
BP	GO:0065003	protein-containing complex assembly	11|679	447|18538	0.9233	0.99951	11	Cluster-10207.1844,Cluster-10207.16709,Cluster-1801.0,Cluster-10207.14178,Cluster-10207.27662,Cluster-10207.4947,Cluster-1251.0,Cluster-10207.1717,Cluster-10207.21548,Cluster-10207.10031,Cluster-10207.8271
MF	GO:0003677	DNA binding	73|679	2370|18538	0.93182	0.99951	73	Cluster-10207.19154,Cluster-10207.23799,Cluster-10207.27844,Cluster-10207.13718,Cluster-10207.9099,Cluster-10207.22440,Cluster-10207.11473,Cluster-757.0,Cluster-10207.21634,Cluster-927.1,Cluster-10207.12638,Cluster-10207.14398,Cluster-10207.27849,Cluster-10207.13505,Cluster-10207.14618,Cluster-10207.29655,Cluster-10207.10418,Cluster-10207.15032,Cluster-10207.28798,Cluster-6190.0,Cluster-10207.138…
CC	GO:0005737	cytoplasm	88|679	2779|18538	0.93874	0.99951	88	Cluster-10207.27844,Cluster-10207.26931,Cluster-10207.16469,Cluster-10207.11577,Cluster-10207.15838,Cluster-10207.21353,Cluster-10207.30530,Cluster-10207.17366,Cluster-10207.13985,Cluster-3182.0,Cluster-10207.1397,Cluster-10207.26224,Cluster-10207.21184,Cluster-10207.35769,Cluster-10207.28572,Cluster-10207.18273,Cluster-10976.0,Cluster-10207.20162,Cluster-10207.21634,Cluster-10207.13300,Cluster-4…
CC	GO:0005622	intracellular	204|679	6141|18538	0.94751	0.99951	204	Cluster-10207.27844,Cluster-10207.9426,Cluster-1801.0,Cluster-10207.16469,Cluster-10207.22120,Cluster-10207.21619,Cluster-10207.16272,Cluster-10207.17455,Cluster-10207.11577,Cluster-10207.16968,Cluster-10207.26931,Cluster-10207.20744,Cluster-10207.24801,Cluster-10207.15205,Cluster-10207.14998,Cluster-10207.10953,Cluster-10207.21353,Cluster-10207.10036,Cluster-10207.5061,Cluster-10207.20339,Cluste…
BP	GO:0006397	mRNA processing	3|679	182|18538	0.95423	0.99951	3	Cluster-10207.16658,Cluster-10207.2265,Cluster-10207.16684
CC	GO:0005840	ribosome	23|679	843|18538	0.95922	0.99951	23	Cluster-10207.16709,Cluster-10207.3530,Cluster-10207.21634,Cluster-473.0,Cluster-10207.21580,Cluster-10207.28798,Cluster-10207.26575,Cluster-1251.0,Cluster-10207.14938,Cluster-10207.1510,Cluster-10207.30352,Cluster-2445.0,Cluster-10207.17405,Cluster-10207.9089,Cluster-10207.4720,Cluster-10207.19835,Cluster-10207.36648,Cluster-10207.16870,Cluster-10207.5326,Cluster-10207.8131,Cluster-10207.35769,C…
BP	GO:0006412	translation	29|679	1041|18538	0.95951	0.99951	29	Cluster-10207.16709,Cluster-10207.3530,Cluster-10207.21634,Cluster-10207.36648,Cluster-473.0,Cluster-10207.21580,Cluster-10207.18262,Cluster-10207.28798,Cluster-10207.26575,Cluster-10207.22915,Cluster-10207.20443,Cluster-1251.0,Cluster-10207.14938,Cluster-10207.1510,Cluster-10207.30352,Cluster-2445.0,Cluster-10207.17405,Cluster-10207.9089,Cluster-10207.4720,Cluster-10207.19835,Cluster-10207.26164…
BP	GO:0008219	cell death	1|679	97|18538	0.97157	0.99951	1	Cluster-106.0
BP	GO:0015031	protein transport	19|679	811|18538	0.97728	0.99951	19	Cluster-10207.22278,Cluster-10207.20640,Cluster-1801.0,Cluster-10207.3145,Cluster-10207.6827,Cluster-10207.33081,Cluster-10207.5494,Cluster-10207.21717,Cluster-10207.17481,Cluster-10207.13182,Cluster-10207.26224,Cluster-10207.36615,Cluster-10207.26858,Cluster-10207.16414,Cluster-10207.16344,Cluster-10207.30530,Cluster-10207.2265,Cluster-10207.14124,Cluster-10207.19940
CC	GO:0000228	nuclear chromosome	2|679	159|18538	0.97883	0.99951	2	Cluster-10207.18502,Cluster-1681.0
BP	GO:0015979	photosynthesis	4|679	257|18538	0.98444	0.99951	4	Cluster-10207.21254,Cluster-10207.27803,Cluster-10207.9576,Cluster-10207.26931
CC	GO:0009579	thylakoid	3|679	221|18538	0.98724	0.99951	3	Cluster-10207.21254,Cluster-10207.27803,Cluster-10207.9576
BP	GO:0016192	vesicle-mediated transport	12|679	609|18538	0.99115	0.99951	12	Cluster-10207.27844,Cluster-10207.16344,Cluster-2098.0,Cluster-10207.17481,Cluster-10207.9088,Cluster-10207.18273,Cluster-10207.17455,Cluster-10207.36615,Cluster-10207.31026,Cluster-10207.12214,Cluster-10207.22278,Cluster-10207.19940
MF	GO:0030234	enzyme regulator activity	8|679	485|18538	0.997	0.99951	8	Cluster-10207.19002,Cluster-10207.4576,Cluster-10207.12765,Cluster-10207.21634,Cluster-10207.20335,Cluster-10207.21494,Cluster-10207.988,Cluster-10207.28036
BP	GO:0034641	cellular nitrogen compound metabolic process	193|679	6280|18538	0.99828	0.99951	193	Cluster-10207.28276,Cluster-10207.27844,Cluster-10207.9426,Cluster-1801.0,Cluster-10207.2748,Cluster-10207.30435,Cluster-10207.11473,Cluster-10207.22120,Cluster-10207.14398,Cluster-10207.17357,Cluster-11370.0,Cluster-10207.17455,Cluster-10207.10418,Cluster-10207.16968,Cluster-10207.15838,Cluster-10207.20744,Cluster-10207.5326,Cluster-10207.26154,Cluster-10207.15205,Cluster-10207.15304,Cluster-102…
BP	GO:0006259	DNA metabolic process	32|679	1481|18538	0.99951	0.99951	32	Cluster-10207.551,Cluster-10207.10086,Cluster-1801.0,Cluster-10207.11473,Cluster-10207.17411,Cluster-10207.22120,Cluster-10207.14398,Cluster-10207.3738,Cluster-10207.29655,Cluster-10207.30240,Cluster-10207.36661,Cluster-10207.1244,Cluster-10207.21016,Cluster-10207.22347,Cluster-10207.19384,Cluster-10207.16089,Cluster-10207.27803,Cluster-10207.20339,Cluster-10207.22440,Cluster-5034.0,Cluster-10207…
