# Supplementary material for: Growth and physiological response of Yulu Hippophae rhamnoides to drought stress and its omics analysis
Source: Plant Signal Behav. 2024 Dec 9;19(1):2439256. doi: 10.1080/15592324.2024.2439256 (PMC11633206; doi:10.1080/15592324.2024.2439256)
Supplement: Supporting Information__Fig5_data.xlsx [file KPSB_A_2439256_SM5789.xlsx]

## Sheet: prot_tran_diff+T1.vs.CK_T1vsCK 
Gene_id	Tran_id	Prot_id	GO_fun	kegg	Protein(log2fc)	Protein(pval)	Tran(log2fc)	Tran(pval)
Cluster-10207.15931	Cluster-10207.15931	Cluster-10207.15931;orf1	oxidation-reduction process	Steroid biosynthesis(map00100)	-0.398714	0.00230652	-2.8955	1.86e-16
Cluster-10207.20739	Cluster-10207.20739	Cluster-10207.20739;orf1	methyltransferase activity	Selenocompound metabolism(map00450)	-0.424774	0.0213025	-0.76192	0.011562
Cluster-10207.17519	Cluster-10207.17519	Cluster-10207.17519;orf3	oxidation-reduction process	Protein processing in endoplasmic reticulum(map04141)	-0.353884	0.0166073	-2.9231	0.0030215
Cluster-10207.20018	Cluster-10207.20018	Cluster-10207.20018;orf1	enzyme regulator activity	Pentose and glucuronate interconversions(map00040)	0.407095	0.0490844	-1.2309	0.00057964
Cluster-10207.25071	Cluster-10207.25071	Cluster-10207.25071;orf1	-	mRNA surveillance pathway(map03015)	-0.284294	0.0209269	-0.43369	0.015678
Cluster-10207.19894	Cluster-10207.19894	Cluster-10207.19894;orf2	coenzyme binding	Glycolysis / Gluconeogenesis(map00010)	-0.283388	0.0200289	-0.55707	0.0016455
Cluster-10207.23232	Cluster-10207.23232	Cluster-10207.23232;orf1	carbohydrate metabolic process	Amino sugar and nucleotide sugar metabolism(map00520)	-0.424376	0.0271389	-0.67525	0.022319
Cluster-10207.16119	Cluster-10207.16119	Cluster-10207.16119;orf2	response to stress	-	-0.451164	0.010098	-1.2914	0.00074891
Cluster-10207.22573	Cluster-10207.22573	Cluster-10207.22573;orf2	response to stimulus	-	0.606989	0.0263946	-1.4255	2.27e-05
Cluster-10207.20033	Cluster-10207.20033	Cluster-10207.20033;orf2	oxidation-reduction process	-	1.23097	0.0282631	0.72525	0.02171
Cluster-10207.19767	Cluster-10207.19767	Cluster-10207.19767;orf2	oxidation-reduction process	-	-0.659113	0.0352605	-2.7286	8.08e-16
Cluster-10207.28408	Cluster-10207.28408	Cluster-10207.28408;orf1	oxidation-reduction process	-	0.691897	0.0076748	2.3382	5.62e-10
Cluster-10207.20754	Cluster-10207.20754	Cluster-10207.20754;orf1	carbohydrate metabolic process	-	-0.415162	0.0181686	-2.9042	0.0015024
Cluster-10207.23701	Cluster-10207.23701	Cluster-10207.23701;orf2	-	-	-0.409644	0.0413323	-0.90244	4.46e-05
Cluster-10207.11333	Cluster-10207.11333	Cluster-10207.11333;orf1	-	-	0.401144	0.0229368	0.46519	0.019999
Cluster-10207.17620	Cluster-10207.17620	Cluster-10207.17620;orf1	-	-	0.309092	0.00533813	0.61012	0.0041557
Cluster-10207.20409	Cluster-10207.20409	Cluster-10207.20409;orf1	-	-	0.533089	0.00010488	0.68599	0.0022048
Cluster-10207.6150	Cluster-10207.6150	Cluster-10207.6150;orf1	-	-	0.406419	0.0298002	1.0505	0.0056684
Cluster-10207.24448	Cluster-10207.24448	Cluster-10207.24448;orf1	-	-	0.409262	0.0313218	2.0043	0.026362
Cluster-10207.17471	Cluster-10207.17471	Cluster-10207.17471;orf1	-	-	0.451379	0.0405366	0.41121	0.012081
Cluster-10207.31493	Cluster-10207.31493	Cluster-10207.31493;orf1	-	-	0.351021	0.0176098	1.2247	7.43e-07
Cluster-10207.28268	Cluster-10207.28268	Cluster-10207.28268;orf1	-	-	-0.362097	0.0278168	-0.5176	0.023754
Cluster-10207.22183	Cluster-10207.22183	Cluster-10207.22183;orf1	-	-	-0.427546	0.0209665	0.49466	0.0076272
Cluster-10207.23077	Cluster-10207.23077	Cluster-10207.23077;orf1	-	-	-0.738985	0.00762067	-3.2796	4.49e-06
Cluster-10207.17543	Cluster-10207.17543	Cluster-10207.17543;orf1	-	-	0.343395	0.00040291	-2.4011	0.0015017
Cluster-10207.28764	Cluster-10207.28764	Cluster-10207.28764;orf1	-	-	-0.415947	0.0373746	-2.1777	4.97e-05
Cluster-10207.20918	Cluster-10207.20918	Cluster-10207.20918;orf1	-	-	0.322556	0.0287599	1.1009	0.00058358
Cluster-10207.13954	Cluster-10207.13954	Cluster-10207.13954;orf1	-	-	0.309275	0.0188353	0.83408	0.0045835

## Sheet: prot_tran_diff+T2.vs.CK_T2vsCK
Gene_id	Tran_id	Prot_id	GO_fun	kegg	Protein(log2fc)	Protein(pval)	Tran(log2fc)	Tran(pval)
Cluster-10207.20495	Cluster-10207.20495	Cluster-10207.20495;orf3	-	-	-0.321553	0.0206881	-0.69048	0.00064702
Cluster-10207.25959	Cluster-10207.25959	Cluster-10207.25959;orf1	-	-	0.384244	0.0132792	0.45698	0.023079
Cluster-10207.36833	Cluster-10207.36833	Cluster-10207.36833;orf1	-	-	0.352878	0.0126379	1.4853	0.042857
Cluster-10207.17038	Cluster-10207.17038	Cluster-10207.17038;orf1	enzyme inhibitor activity	-	0.492301	0.0154226	0.84142	0.012571
Cluster-10207.23279	Cluster-10207.23279	Cluster-10207.23279;orf1	heme binding	-	-1.65958	0.00274971	-2.2699	4.873e-05
Cluster-10207.7923	Cluster-10207.7923	Cluster-10207.7923;orf1	-	-	0.349261	2.2177e-05	4.2061	1.2418e-09
Cluster-10207.20575	Cluster-10207.20575	Cluster-10207.20575;orf1	single-organism metabolic process	Biosynthesis of secondary metabolites(map01110)	-1.23667	0.00698071	-0.7883	0.047631
Cluster-10207.24801	Cluster-10207.24801	Cluster-10207.24801;orf1	-	-	0.943799	0.000671596	1.4094	0.0080659
Cluster-10207.19894	Cluster-10207.19894	Cluster-10207.19894;orf1	-	-	-0.396902	0.0289469	-0.52224	0.011153
Cluster-10207.15690	Cluster-10207.15690	Cluster-10207.15690;orf1	-	-	0.50837	0.00158793	0.48525	0.049575
Cluster-10207.12420	Cluster-10207.12420	Cluster-10207.12420;orf1	catalytic activity	-	0.703011	0.0225597	-2.4038	0.0018869
Cluster-10207.22092	Cluster-10207.22092	Cluster-10207.22092;orf1	catalytic activity	-	0.278049	0.0227462	0.66463	0.023681
Cluster-10207.6150	Cluster-10207.6150	Cluster-10207.6150;orf1	-	-	1.09007	0.0107889	0.97541	0.035816
Cluster-10207.19664	Cluster-10207.19664	Cluster-10207.19664;orf1	-	-	0.429258	0.012585	0.77	0.0025477
Cluster-10207.12020	Cluster-10207.12020	Cluster-10207.12020;orf1	single-organism metabolic process	Ascorbate and aldarate metabolism(map00053)	0.487103	0.0447717	0.81741	0.0071539
Cluster-10207.16742	Cluster-10207.16742	Cluster-10207.16742;orf1	single-organism metabolic process	Biosynthesis of secondary metabolites(map01110)	0.56361	0.00978035	-0.64962	0.031226
Cluster-10207.24752	Cluster-10207.24752	Cluster-10207.24752;orf1	-	-	-0.42993	0.0456803	0.43684	0.0044701
Cluster-10207.27127	Cluster-10207.27127	Cluster-10207.27127;orf2	catalytic activity	-	0.481173	0.0139957	0.43028	0.028345
Cluster-10207.16910	Cluster-10207.16910	Cluster-10207.16910;orf1	-	Other glycan degradation(map00511)	0.397418	0.00979103	0.47857	0.044111
Cluster-10207.21411	Cluster-10207.21411	Cluster-10207.21411;orf1	single-organism metabolic process	Biosynthesis of secondary metabolites(map01110)	0.32499	0.00602631	0.48975	0.0043558
Cluster-10207.18144	Cluster-10207.18144	Cluster-10207.18144;orf1	catalytic activity	-	-0.276619	0.0319499	0.58174	0.0021405
Cluster-10207.19749	Cluster-10207.19749	Cluster-10207.19749;orf2	-	-	-0.541255	0.0351927	-1.3748	0.0053289
Cluster-10207.17519	Cluster-10207.17519	Cluster-10207.17519;orf3	endomembrane system	-	-0.519857	0.00464175	-2.7279	0.0056486
Cluster-10207.22246	Cluster-10207.22246	Cluster-10207.22246;orf1	ion binding	-	-0.268489	0.0275278	-0.96506	0.0049208
Cluster-10207.20052	Cluster-10207.20052	Cluster-10207.20052;orf2	-	-	0.322459	0.00168062	1.1717	0.0002998
Cluster-10207.14951	Cluster-10207.14951	Cluster-10207.14951;orf1	heterocyclic compound binding	-	-0.606734	0.0415543	-0.49809	0.045373
Cluster-10207.24487	Cluster-10207.24487	Cluster-10207.24487;orf1	catalytic activity	-	0.441822	0.00767145	0.46812	0.036226
Cluster-10207.20018	Cluster-10207.20018	Cluster-10207.20018;orf1	cell periphery	Metabolic pathways(map01100)	0.496179	0.026483	-1.2412	0.035885
Cluster-10207.15427	Cluster-10207.15427	Cluster-10207.15427;orf1	ion binding	-	-0.368224	0.00528383	-0.66945	0.010066
Cluster-10207.20326	Cluster-10207.20326	Cluster-10207.20326;orf1	-	-	0.798952	0.0227345	0.77238	0.0058932
Cluster-10207.18664	Cluster-10207.18664	Cluster-10207.18664;orf1	single-organism metabolic process	Metabolic pathways(map01100)	-0.644889	0.0117976	-0.69128	0.0086048
Cluster-400.0	Cluster-400.0	Cluster-400.0;orf1	-	-	0.704148	0.0435399	6.4715	0.00028576
Cluster-10207.14674	Cluster-10207.14674	Cluster-10207.14674;orf2	-	-	0.313851	0.0262326	0.38082	0.036568
Cluster-10207.23701	Cluster-10207.23701	Cluster-10207.23701;orf2	-	-	-0.915018	9.48451e-05	-0.81093	0.02125
Cluster-10207.21819	Cluster-10207.21819	Cluster-10207.21819;orf1	transport	-	-0.64459	0.00610336	-0.81529	0.0001104
Cluster-10207.20795	Cluster-10207.20795	Cluster-10207.20795;orf2	-	alpha-Linolenic acid metabolism(map00592)	-0.838237	0.00424277	-1.6296	1.211e-07
Cluster-10207.28257	Cluster-10207.28257	Cluster-10207.28257;orf1	-	RNA transport(map03013)	0.444955	0.0193035	0.4907	0.032773
Cluster-10207.22546	Cluster-10207.22546	Cluster-10207.22546;orf1	single-organism process	-	-0.358798	0.0373216	0.4462	0.047762
Cluster-10207.18424	Cluster-10207.18424	Cluster-10207.18424;orf1	single-organism metabolic process	Biosynthesis of secondary metabolites(map01110)	-0.469232	0.00975697	-0.72368	0.0019
Cluster-10207.24934	Cluster-10207.24934	Cluster-10207.24934;orf1	-	-	-0.320624	0.0251504	-1.0797	0.0089497
Cluster-10207.21310	Cluster-10207.21310	Cluster-10207.21310;orf1	protein complex	-	0.628873	0.00600523	0.37713	0.038853
Cluster-10207.19157	Cluster-10207.19157	Cluster-10207.19157;orf1	catalytic activity	-	-0.332484	0.00737719	-0.98607	0.00020703
Cluster-10207.23013	Cluster-10207.23013	Cluster-10207.23013;orf1	single-organism metabolic process	alpha-Linolenic acid metabolism(map00592)	-0.605407	0.0171902	-1.0306	0.0001874
Cluster-10207.22309	Cluster-10207.22309	Cluster-10207.22309;orf1	steroid biosynthetic process	Steroid biosynthesis(map00100)	-0.538206	0.0199284	0.45202	0.030345
Cluster-10207.18285	Cluster-10207.18285	Cluster-10207.18285;orf1	-	-	-0.273772	0.0249601	0.65827	0.0097996
Cluster-10207.23698	Cluster-10207.23698	Cluster-10207.23698;orf2	-	-	0.425142	0.00563877	1.091	4.7759e-07
Cluster-10207.20909	Cluster-10207.20909	Cluster-10207.20909;orf1	heterocyclic compound binding	-	-0.628646	0.0491643	-1.7374	0.04402
Cluster-10207.15200	Cluster-10207.15200	Cluster-10207.15200;orf1	cytoplasmic part	Peroxisome(map04146)	0.321514	0.0353142	0.38327	0.047107
Cluster-10207.20492	Cluster-10207.20492	Cluster-10207.20492;orf1	ATPase activity	-	-0.499474	0.0180088	-0.87627	0.030073
Cluster-10207.14697	Cluster-10207.14697	Cluster-10207.14697;orf2	catalytic activity	Metabolic pathways(map01100)	0.534172	0.00783855	0.89547	0.032776
Cluster-10207.23450	Cluster-10207.23450	Cluster-10207.23450;orf1	organic substance catabolic process	-	-0.608602	0.00564438	-1.1393	0.037928
Cluster-10207.15715	Cluster-10207.15715	Cluster-10207.15715;orf1	endomembrane system	-	-0.291532	0.0407928	0.3743	0.022931
Cluster-10207.2085	Cluster-10207.2085	Cluster-10207.2085;orf1	-	-	0.955731	0.0436262	1.8796	1.1646e-06
Cluster-10207.15510	Cluster-10207.15510	Cluster-10207.15510;orf1	-	-	-0.497254	0.0121143	0.7425	0.021084
Cluster-10207.15576	Cluster-10207.15576	Cluster-10207.15576;orf1	-	-	0.407024	0.0484837	0.81456	0.012476
Cluster-10207.22188	Cluster-10207.22188	Cluster-10207.22188;orf1	carbohydrate metabolic process	Metabolic pathways(map01100)	0.535376	0.00250199	1.0255	0.0044199
Cluster-10207.14645	Cluster-10207.14645	Cluster-10207.14645;orf1	-	-	0.788955	0.0320352	1.1554	0.00035482
Cluster-10207.21836	Cluster-10207.21836	Cluster-10207.21836;orf1	single-organism metabolic process	Biosynthesis of secondary metabolites(map01110)	-0.808205	0.00388478	-2.6582	1.0971e-06
Cluster-10207.27339	Cluster-10207.27339	Cluster-10207.27339;orf1	-	Biosynthesis of secondary metabolites(map01110)	-0.42815	0.00519884	0.48042	0.03092
Cluster-10207.19923	Cluster-10207.19923	Cluster-10207.19923;orf3	single-organism metabolic process	Biosynthesis of secondary metabolites(map01110)	-0.328738	0.00283507	-1.0252	0.00017323
Cluster-10207.21460	Cluster-10207.21460	Cluster-10207.21460;orf2	vesicle coat	-	0.9237	0.0106914	0.51304	0.01303
Cluster-10207.22438	Cluster-10207.22438	Cluster-10207.22438;orf1	-	Plant-pathogen interaction(map04626)	-0.747625	0.0322828	-1.8801	1.4517e-15
Cluster-10207.17500	Cluster-10207.17500	Cluster-10207.17500;orf1	-	-	0.64959	0.0414344	2.5373	1.0338e-08
Cluster-10207.10918	Cluster-10207.10918	Cluster-10207.10918;orf1	-	-	0.74533	0.0387466	0.60417	0.013779
Cluster-10207.14138	Cluster-10207.14138	Cluster-10207.14138;orf1	-	-	-0.343567	0.0462564	0.72135	0.0010502
Cluster-10207.18753	Cluster-10207.18753	Cluster-10207.18753;orf2	catalytic activity	-	-0.295367	0.049314	0.42152	0.024819
Cluster-10207.23126	Cluster-10207.23126	Cluster-10207.23126;orf1	-	-	0.37354	0.0292843	-0.79783	0.024876
Cluster-10207.25689	Cluster-10207.25689	Cluster-10207.25689;orf2	transport	-	-0.594418	0.00914788	-0.53194	0.0037639
Cluster-10207.16346	Cluster-10207.16346	Cluster-10207.16346;orf1	actin binding	-	0.28194	0.00530607	0.59218	0.0016071
Cluster-10207.22501	Cluster-10207.22501	Cluster-10207.22501;orf3	catalytic activity	Biosynthesis of secondary metabolites(map01110)	-0.661376	0.0412059	0.85194	0.0057045
Cluster-10207.26864	Cluster-10207.26864	Cluster-10207.26864;orf1	-	-	0.500837	0.0111741	0.68389	0.010199
Cluster-10207.16331	Cluster-10207.16331	Cluster-10207.16331;orf1	ATPase activity	-	-0.388807	0.0435617	-1.326	0.00051023
Cluster-10207.15383	Cluster-10207.15383	Cluster-10207.15383;orf1	-	-	0.407688	0.0446169	0.47611	0.03022
Cluster-10207.14118	Cluster-10207.14118	Cluster-10207.14118;orf1	-	-	-0.302134	0.0416818	-0.96139	0.0021628
Cluster-10207.19956	Cluster-10207.19956	Cluster-10207.19956;orf1	single-organism metabolic process	-	-0.705967	0.00269878	-1.2628	0.019226
Cluster-10207.24279	Cluster-10207.24279	Cluster-10207.24279;orf1	-	Endocytosis(map04144)	0.329174	0.0422417	0.97286	0.021453
Cluster-10207.23621	Cluster-10207.23621	Cluster-10207.23621;orf1	-	-	1.01335	0.00753161	-1.1325	0.031374
Cluster-10207.24399	Cluster-10207.24399	Cluster-10207.24399;orf1	single-organism metabolic process	Metabolic pathways(map01100)	-0.531923	0.0122975	-0.57511	0.0091026
Cluster-10207.9464	Cluster-10207.9464	Cluster-10207.9464;orf1	metabolic process	-	-0.41244	0.0171559	0.70428	0.0044828
Cluster-10207.20478	Cluster-10207.20478	Cluster-10207.20478;orf1	cofactor binding	-	-0.646841	0.0298638	0.50374	0.010787
Cluster-10207.19265	Cluster-10207.19265	Cluster-10207.19265;orf1	ion binding	-	-0.54841	0.0282153	-0.57391	0.028447
Cluster-10207.20151	Cluster-10207.20151	Cluster-10207.20151;orf1	-	-	0.561232	0.0456748	0.58592	0.0018024
Cluster-10207.20754	Cluster-10207.20754	Cluster-10207.20754;orf1	carbohydrate metabolic process	-	-1.05863	0.00151971	-2.7624	0.019258
Cluster-10207.19609	Cluster-10207.19609	Cluster-10207.19609;orf1	transport	-	-0.599222	0.00697834	-0.82312	0.0035492
Cluster-10207.17435	Cluster-10207.17435	Cluster-10207.17435;orf3	catalytic activity	Plant-pathogen interaction(map04626)	-0.480118	0.00132445	-0.64199	0.03252
Cluster-10207.4868	Cluster-10207.4868	Cluster-10207.4868;orf1	single-organism metabolic process	-	0.973318	0.0383832	2.6066	3.2105e-07
Cluster-10207.18033	Cluster-10207.18033	Cluster-10207.18033;orf2	single-organism metabolic process	Biosynthesis of secondary metabolites(map01110)	0.943549	0.00347611	1.2377	0.0023706
Cluster-10207.20672	Cluster-10207.20672	Cluster-10207.20672;orf1	ion binding	-	-1.19234	0.00173273	-1.2628	0.012086
Cluster-10207.20685	Cluster-10207.20685	Cluster-10207.20685;orf1	endopeptidase inhibitor activity	-	-0.957074	0.00117759	-3.4864	0.0034053
Cluster-10207.1613	Cluster-10207.1613	Cluster-10207.1613;orf1	-	-	1.14672	0.00835491	1.7531	0.00040264
Cluster-10207.20712	Cluster-10207.20712	Cluster-10207.20712;orf1	-	-	0.850741	0.00688231	1.4615	0.001562
Cluster-10207.22316	Cluster-10207.22316	Cluster-10207.22316;orf1	cofactor binding	Isoquinoline alkaloid biosynthesis(map00950)	-0.698581	0.0022455	-0.59603	0.0064321
Cluster-10207.12485	Cluster-10207.12485	Cluster-10207.12485;orf1	-	-	-0.557318	0.00204063	-0.44638	0.041428
Cluster-10207.20825	Cluster-10207.20825	Cluster-10207.20825;orf1	heterocyclic compound binding	-	0.385615	0.0400153	0.60127	0.0024699
Cluster-10207.24350	Cluster-10207.24350	Cluster-10207.24350;orf1	single-organism metabolic process	Biosynthesis of secondary metabolites(map01110)	0.546599	0.0203063	-1.6887	4.0147e-05
Cluster-10207.25398	Cluster-10207.25398	Cluster-10207.25398;orf1	heterocyclic compound binding	-	-0.269061	0.0129923	-0.92799	0.011066
Cluster-10207.24834	Cluster-10207.24834	Cluster-10207.24834;orf1	ligase activity	Ubiquitin mediated proteolysis(map04120)	-0.430628	0.0308441	0.37963	0.041633
Cluster-10207.19840	Cluster-10207.19840	Cluster-10207.19840;orf1	cofactor binding	alpha-Linolenic acid metabolism(map00592)	-0.482493	0.0182846	-0.70307	0.014311
Cluster-10207.17909	Cluster-10207.17909	Cluster-10207.17909;orf1	-	-	-0.626368	0.0119439	-3.6994	7.1404e-05
Cluster-10207.24383	Cluster-10207.24383	Cluster-10207.24383;orf1	ion binding	-	0.544392	0.00554238	0.57758	0.019578
Cluster-10207.24020	Cluster-10207.24020	Cluster-10207.24020;orf1	-	Biosynthesis of secondary metabolites(map01110)	-0.849826	0.00378757	-0.68116	0.019784
Cluster-10207.25111	Cluster-10207.25111	Cluster-10207.25111;orf1	carbohydrate metabolic process	-	-0.523393	0.0335996	-2.9955	4.2496e-14
Cluster-10207.19895	Cluster-10207.19895	Cluster-10207.19895;orf1	-	-	0.435239	0.0140077	0.42807	0.014492
Cluster-10207.21035	Cluster-10207.21035	Cluster-10207.21035;orf1	-	Isoquinoline alkaloid biosynthesis(map00950)	-0.535169	0.00584223	-0.40467	0.049989
Cluster-10207.16894	Cluster-10207.16894	Cluster-10207.16894;orf1	-	-	-0.387623	0.0183907	-0.8185	0.036632
Cluster-10207.20491	Cluster-10207.20491	Cluster-10207.20491;orf1	endopeptidase inhibitor activity	-	-0.44053	0.0050294	-3.7858	6.7733e-10
Cluster-10207.18247	Cluster-10207.18247	Cluster-10207.18247;orf1	-	-	-0.420507	0.0380408	0.72355	0.039886
Cluster-10207.22022	Cluster-10207.22022	Cluster-10207.22022;orf1	cofactor binding	Biosynthesis of secondary metabolites(map01110)	-0.470306	0.0399026	0.54325	0.037066
Cluster-10207.12486	Cluster-10207.12486	Cluster-10207.12486;orf2	-	-	-0.273655	0.00244363	-0.57073	0.047466
Cluster-10207.31493	Cluster-10207.31493	Cluster-10207.31493;orf1	-	-	0.847514	0.000354945	1.3951	0.00014425
Cluster-10207.16875	Cluster-10207.16875	Cluster-10207.16875;orf1	-	-	-0.839077	0.00436298	-2.5408	0.013231
Cluster-10207.16333	Cluster-10207.16333	Cluster-10207.16333;orf1	single-organism metabolic process	Ascorbate and aldarate metabolism(map00053)	0.491676	0.00883099	0.69815	0.034843
Cluster-10207.26244	Cluster-10207.26244	Cluster-10207.26244;orf1	protein transport	Endocytosis(map04144)	0.34047	0.0499343	-0.57158	0.013955
Cluster-10207.10102	Cluster-10207.10102	Cluster-10207.10102;orf1	-	-	0.43272	0.010733	0.8442	0.014126
Cluster-10207.18838	Cluster-10207.18838	Cluster-10207.18838;orf1	single-organism metabolic process	-	-1.36692	0.00782901	-4.0291	0.0002738
Cluster-10207.18580	Cluster-10207.18580	Cluster-10207.18580;orf1	single-organism metabolic process	-	-0.36363	0.018131	-1.2034	0.032766
Cluster-10207.15931	Cluster-10207.15931	Cluster-10207.15931;orf1	cofactor binding	Steroid biosynthesis(map00100)	-0.441155	0.0431328	-2.5482	0.0080873
Cluster-10207.16127	Cluster-10207.16127	Cluster-10207.16127;orf1	cofactor binding	-	-0.309162	0.0384749	0.56111	0.0073025
Cluster-2583.0	Cluster-2583.0	Cluster-2583.0;orf1	cytoplasmic part	-	-0.343333	0.0452864	-4.9983	0.04758
Cluster-10207.19225	Cluster-10207.19225	Cluster-10207.19225;orf2	single-organism metabolic process	Biosynthesis of secondary metabolites(map01110)	-0.896921	0.00659187	-0.51276	0.027308
Cluster-10207.16319	Cluster-10207.16319	Cluster-10207.16319;orf1	-	Biosynthesis of secondary metabolites(map01110)	-0.682544	0.0363115	0.75015	0.0046595
Cluster-10207.25781	Cluster-10207.25781	Cluster-10207.25781;orf1	catalytic activity	-	-0.489393	0.0257994	0.77752	0.0056679
Cluster-10207.18655	Cluster-10207.18655	Cluster-10207.18655;orf1	catalytic activity	-	-0.444028	0.0229462	0.572	0.011471
Cluster-10207.20697	Cluster-10207.20697	Cluster-10207.20697;orf1	-	-	0.584126	0.0228447	1.0822	0.008097
Cluster-10207.19551	Cluster-10207.19551	Cluster-10207.19551;orf2	-	-	-0.465211	0.00702167	-0.75182	0.0044795
Cluster-10207.28408	Cluster-10207.28408	Cluster-10207.28408;orf1	single-organism metabolic process	-	0.956847	0.00212576	2.6057	4.6667e-07

## Sheet: prot_tran_diff+T2.vs.T1_T2vsT1
Gene_id	Tran_id	Prot_id	GO_fun	kegg	Protein(log2fc)	Protein(pval)	Tran(log2fc)	Tran(pval)
Cluster-10207.20510	Cluster-10207.20510	Cluster-10207.20510;orf1	pyridoxal phosphate binding	Phenylalanine metabolism(map00360)	-0.460555	0.0106056	-0.43223	0.039244
Cluster-10207.22533	Cluster-10207.22533	Cluster-10207.22533;orf2	-	-	0.473798	0.00322252	-0.55562	0.00011143
Cluster-10207.24801	Cluster-10207.24801	Cluster-10207.24801;orf1	-	-	0.712562	1.52156e-05	1.6742	6.7968e-05
Cluster-10207.17643	Cluster-10207.17643	Cluster-10207.17643;orf1	-	-	0.32869	0.0478314	0.55289	0.0092875
Cluster-10207.18455	Cluster-10207.18455	Cluster-10207.18455;orf1	ion binding	-	-0.333256	0.0437516	0.28552	0.038682
Cluster-10207.26237	Cluster-10207.26237	Cluster-10207.26237;orf1	metabolic process	-	0.278982	0.0073903	0.4007	0.015311
Cluster-10207.16742	Cluster-10207.16742	Cluster-10207.16742;orf1	heterocyclic compound binding	Phenylpropanoid biosynthesis(map00940)	0.407385	0.0230844	-0.72593	0.0006869
Cluster-9051.0	Cluster-9051.0	Cluster-9051.0;orf1	nutrient reservoir activity	-	-1.27222	0.0166551	-7.8961	0.043381
Cluster-10207.20697	Cluster-10207.20697	Cluster-10207.20697;orf1	-	-	0.543853	0.0113742	0.94932	0.00063603
Cluster-10207.29518	Cluster-10207.29518	Cluster-10207.29518;orf1	-	Stilbenoid, diarylheptanoid and gingerol biosynthesis(map00945)	-0.341219	0.0187096	-0.68702	0.00023809
Cluster-10207.19596	Cluster-10207.19596	Cluster-10207.19596;orf2	-	-	-0.332741	0.0157778	-0.5796	0.0067716
Cluster-10207.18262	Cluster-10207.18262	Cluster-10207.18262;orf1	biosynthetic process	-	-0.470812	0.00597307	-0.76658	0.0057883
Cluster-10207.25632	Cluster-10207.25632	Cluster-10207.25632;orf1	-	-	0.858369	0.0470374	0.59382	0.018616
Cluster-10207.15426	Cluster-10207.15426	Cluster-10207.15426;orf1	peptidase activity, acting on L-amino acid peptides	-	0.293185	0.0340773	0.56061	0.041847
Cluster-10207.7923	Cluster-10207.7923	Cluster-10207.7923;orf1	-	-	0.342418	0.0440886	2.4827	1.0412e-06
Cluster-10207.10718	Cluster-10207.10718	Cluster-10207.10718;orf1	-	-	0.292953	0.0340175	0.53714	0.0021333
Cluster-10207.22990	Cluster-10207.22990	Cluster-10207.22990;orf1	cofactor binding	-	0.342084	0.0131618	-0.38381	0.022582
Cluster-10207.5950	Cluster-10207.5950	Cluster-10207.5950;orf1	-	-	0.517121	0.0216016	-0.57058	0.021301
Cluster-10207.24813	Cluster-10207.24813	Cluster-10207.24813;orf1	binding	Glutathione metabolism(map00480)	-0.490856	0.0317088	-0.64083	0.0065492
Cluster-10207.22299	Cluster-10207.22299	Cluster-10207.22299;orf1	endopeptidase activity	-	-0.321053	0.0153171	-0.41429	0.0067724
