# Supplementary material for: Growth and physiological response of Yulu Hippophae rhamnoides to drought stress and its omics analysis
Source: Plant Signal Behav. 2024 Dec 9;19(1):2439256. doi: 10.1080/15592324.2024.2439256 (PMC11633206; doi:10.1080/15592324.2024.2439256)
Supplement: Supporting Information__Fig2_data.xlsx [file KPSB_A_2439256_SM5788.xlsx]

## Sheet: T1vsCK.all_KEGGenrich
Category	ID	Description	GeneRatio	BgRatio	pvalue	padj	Count	geneID
KEGG	ko00940	Phenylpropanoid biosynthesis	46|998	137|7017	3.82906e-06	0.000991921	46	Cluster-10207.24350|Cluster-10207.4394|Cluster-10207.22750|Cluster-10207.24331|Cluster-10207.19062|Cluster-10207.30553|Cluster-10207.10474|Cluster-10207.31766|Cluster-10207.27003|Cluster-10207.10401|Cluster-10207.19627|Cluster-10207.21803|Cluster-10207.25932|Cluster-10207.21807|Cluster-10207.6622|Cluster-10207.7389|Cluster-10207.18033|Cluster-10207.18742|Cluster-10207.28019|Cluster-10207.21008|Cl…
KEGG	ko04075	Plant hormone signal transduction	90|998	358|7017	6.63492e-06	0.000991921	90	Cluster-10207.30636|Cluster-10207.23033|Cluster-10207.13675|Cluster-9152.0|Cluster-10207.16101|Cluster-10207.36155|Cluster-10207.23645|Cluster-10207.9199|Cluster-10207.15223|Cluster-10207.18982|Cluster-10207.19729|Cluster-10207.21948|Cluster-10207.2045|Cluster-10207.28748|Cluster-10207.13574|Cluster-10207.35364|Cluster-10207.3877|Cluster-10207.17569|Cluster-10207.22438|Cluster-10207.16168|Cluster…
KEGG	ko00500	Starch and sucrose metabolism	64|998	239|7017	2.9193e-05	0.00290956	64	Cluster-10207.17516|Cluster-10207.20645|Cluster-10207.18026|Cluster-10207.21445|Cluster-10207.17654|Cluster-10207.27782|Cluster-10207.38541|Cluster-10207.25830|Cluster-10207.13949|Cluster-10207.23232|Cluster-10207.17277|Cluster-10207.32048|Cluster-9245.0|Cluster-10207.17863|Cluster-10207.14213|Cluster-10207.19464|Cluster-10207.21807|Cluster-10207.24331|Cluster-10207.7507|Cluster-10207.8287|Cluste…
KEGG	ko01212	Fatty acid metabolism	31|998	90|7017	9.5007e-05	0.00710178	31	Cluster-10207.25185|Cluster-10207.24318|Cluster-10207.9506|Cluster-10207.15785|Cluster-10207.19490|Cluster-10207.19718|Cluster-10207.11579|Cluster-10207.8663|Cluster-10207.19186|Cluster-10207.20765|Cluster-10207.6942|Cluster-10207.20609|Cluster-10207.19368|Cluster-10207.12094|Cluster-10207.27351|Cluster-10207.23016|Cluster-10207.26289|Cluster-10207.13918|Cluster-10207.12550|Cluster-10207.19782|Cl…
KEGG	ko00061	Fatty acid biosynthesis	22|998	55|7017	0.000179138	0.0107124	22	Cluster-10207.25185|Cluster-10207.24318|Cluster-10207.9506|Cluster-10207.15785|Cluster-10207.19490|Cluster-10207.11579|Cluster-10207.20765|Cluster-10207.20609|Cluster-10207.19368|Cluster-10207.6942|Cluster-10207.23016|Cluster-10207.26289|Cluster-10207.12550|Cluster-10207.32176|Cluster-10207.29607|Cluster-10207.28507|Cluster-10207.17882|Cluster-10207.28550|Cluster-10207.20555|Cluster-10207.26290|C…
KEGG	ko05140	Leishmaniasis	40|998	152|7017	0.0011371	0.0513159	40	Cluster-10207.24521|Cluster-10207.27847|Cluster-10207.28949|Cluster-10207.21671|Cluster-10207.39350|Cluster-10207.8217|Cluster-10207.7991|Cluster-10207.11214|Cluster-10207.13070|Cluster-10207.18439|Cluster-7658.0|Cluster-10207.8857|Cluster-10207.6123|Cluster-10207.11850|Cluster-10207.26763|Cluster-10207.32363|Cluster-10207.25891|Cluster-10207.30121|Cluster-10207.13764|Cluster-10207.19157|Cluster-…
KEGG	ko00073	Cutin, suberine and wax biosynthesis	12|998	24|7017	0.00120138	0.0513159	12	Cluster-10207.32477|Cluster-10207.9649|Cluster-10207.24198|Cluster-10207.5780|Cluster-10207.25459|Cluster-10207.32478|Cluster-10207.16233|Cluster-10207.11295|Cluster-10207.8837|Cluster-10207.25564|Cluster-10207.29536|Cluster-10207.26731
KEGG	ko00909	Sesquiterpenoid and triterpenoid biosynthesis	10|998	18|7017	0.00168838	0.0602189	10	Cluster-10207.26533|Cluster-10207.27596|Cluster-10207.27080|Cluster-10207.16908|Cluster-10207.23696|Cluster-10207.23697|Cluster-10207.3309|Cluster-10207.12077|Cluster-10207.24931|Cluster-10207.15931
KEGG	ko04620	Toll-like receptor signaling pathway	42|998	167|7017	0.00181261	0.0602189	42	Cluster-10207.24521|Cluster-10207.27847|Cluster-10207.28949|Cluster-10207.21671|Cluster-10207.39350|Cluster-10207.8217|Cluster-10207.7991|Cluster-10207.11214|Cluster-10207.13070|Cluster-10207.18439|Cluster-7658.0|Cluster-10207.8857|Cluster-10207.12037|Cluster-10207.6123|Cluster-10207.11850|Cluster-10207.26763|Cluster-10207.32363|Cluster-10207.25891|Cluster-10207.30121|Cluster-10207.13764|Cluster-…
KEGG	ko05133	Pertussis	44|998	182|7017	0.0027198	0.0748734	44	Cluster-10207.24521|Cluster-10207.27847|Cluster-10207.28949|Cluster-10207.21671|Cluster-10207.39350|Cluster-10207.8217|Cluster-10207.7991|Cluster-10207.11214|Cluster-8860.0|Cluster-10207.18439|Cluster-7658.0|Cluster-10207.8857|Cluster-10914.1|Cluster-10207.6123|Cluster-10207.11850|Cluster-10207.26763|Cluster-10207.32363|Cluster-10207.25891|Cluster-10207.30121|Cluster-10207.13764|Cluster-10207.191…
KEGG	ko05145	Toxoplasmosis	49|998	209|7017	0.00275454	0.0748734	49	Cluster-10207.24521|Cluster-10207.27847|Cluster-10207.28949|Cluster-10207.21671|Cluster-10207.39350|Cluster-10207.8217|Cluster-10207.7991|Cluster-10207.11214|Cluster-10207.13070|Cluster-10207.18439|Cluster-7658.0|Cluster-10207.8857|Cluster-10207.6123|Cluster-10207.11850|Cluster-10207.17901|Cluster-10207.26763|Cluster-10207.32363|Cluster-10207.14312|Cluster-10207.25891|Cluster-10207.20316|Cluster-…
KEGG	ko00062	Fatty acid elongation	12|998	28|7017	0.00329435	0.0762349	12	Cluster-10207.21184|Cluster-10207.25649|Cluster-10207.21301|Cluster-10207.28572|Cluster-10207.14766|Cluster-10207.12094|Cluster-10207.27351|Cluster-10207.18608|Cluster-10207.8663|Cluster-10207.15638|Cluster-10207.13918|Cluster-10207.19186
KEGG	ko04064	NF-kappa B signaling pathway	40|998	163|7017	0.00331456	0.0762349	40	Cluster-10207.24521|Cluster-10207.27847|Cluster-10207.28949|Cluster-10207.21671|Cluster-10207.39350|Cluster-10207.8217|Cluster-10207.7991|Cluster-10207.11214|Cluster-10207.13070|Cluster-10207.18439|Cluster-7658.0|Cluster-10207.8857|Cluster-10207.6123|Cluster-10207.11850|Cluster-10207.26763|Cluster-10207.32363|Cluster-10207.25891|Cluster-10207.30121|Cluster-10207.13764|Cluster-10207.19157|Cluster-…
KEGG	ko04920	Adipocytokine signaling pathway	18|998	56|7017	0.00479797	0.0927234	18	Cluster-10207.26289|Cluster-10207.11873|Cluster-10207.33117|Cluster-10207.20555|Cluster-10207.24651|Cluster-10207.9506|Cluster-10207.26290|Cluster-10207.32176|Cluster-10207.18272|Cluster-10207.31307|Cluster-10207.24579|Cluster-10207.4543|Cluster-10207.29607|Cluster-10207.23644|Cluster-10207.21397|Cluster-10207.25994|Cluster-10207.28507|Cluster-10207.17882
KEGG	ko00592	alpha-Linolenic acid metabolism	13|998	34|7017	0.0049324	0.0927234	13	Cluster-10207.10242|Cluster-10207.31931|Cluster-10207.24842|Cluster-10207.19840|Cluster-10207.12291|Cluster-10207.20795|Cluster-10207.18578|Cluster-10207.22603|Cluster-10207.16956|Cluster-10207.8431|Cluster-10207.19718|Cluster-10207.20596|Cluster-10207.23013
KEGG	ko00052	Galactose metabolism	23|998	80|7017	0.00496179	0.0927234	23	Cluster-10207.31662|Cluster-10207.38541|Cluster-10207.17277|Cluster-10207.18776|Cluster-10207.14213|Cluster-10207.8002|Cluster-10207.25517|Cluster-10207.22362|Cluster-10207.15994|Cluster-10207.21457|Cluster-10207.20265|Cluster-10207.8713|Cluster-10207.2578|Cluster-10207.28073|Cluster-10207.28502|Cluster-8523.0|Cluster-10207.6062|Cluster-10207.22743|Cluster-10207.12587|Cluster-10207.26296|Cluster-…
KEGG	ko04626	Plant-pathogen interaction	48|998	212|7017	0.00533081	0.0937595	48	Cluster-10207.10349|Cluster-10207.20828|Cluster-10207.20783|Cluster-10207.37499|Cluster-8860.0|Cluster-10207.16726|Cluster-10207.14880|Cluster-10207.21904|Cluster-10207.14312|Cluster-10207.13972|Cluster-10207.29257|Cluster-10207.27211|Cluster-10207.15411|Cluster-10207.17901|Cluster-10207.26553|Cluster-10207.26990|Cluster-10207.16788|Cluster-10207.7938|Cluster-10207.15225|Cluster-10207.20316|Clust…
KEGG	ko05152	Tuberculosis	56|998	266|7017	0.00986682	0.163899	56	Cluster-10207.24521|Cluster-10207.27847|Cluster-10207.21911|Cluster-10207.21671|Cluster-8297.0|Cluster-10207.13764|Cluster-10207.39350|Cluster-10207.8217|Cluster-10207.1784|Cluster-10207.12137|Cluster-10207.28949|Cluster-10207.11214|Cluster-8860.0|Cluster-10207.18439|Cluster-7658.0|Cluster-10207.8857|Cluster-10207.16911|Cluster-10207.15328|Cluster-10207.6123|Cluster-10207.11850|Cluster-10207.2935…
KEGG	ko05142	Chagas disease (American trypanosomiasis)	41|998	186|7017	0.0135971	0.202517	41	Cluster-10207.24521|Cluster-10207.27847|Cluster-10207.28949|Cluster-10207.21671|Cluster-10207.39350|Cluster-10207.8217|Cluster-10207.7991|Cluster-10207.11214|Cluster-10207.13070|Cluster-10207.18439|Cluster-7658.0|Cluster-10207.8857|Cluster-10207.6123|Cluster-10207.11850|Cluster-10207.26763|Cluster-10207.32363|Cluster-10207.25891|Cluster-10207.30121|Cluster-10207.13764|Cluster-10207.19157|Cluster-…
KEGG	ko05162	Measles	43|998	198|7017	0.0143594	0.202517	43	Cluster-10207.24521|Cluster-10207.27847|Cluster-10207.28949|Cluster-10207.21671|Cluster-10207.39350|Cluster-10207.8217|Cluster-10207.7991|Cluster-10207.11214|Cluster-10207.13070|Cluster-10207.18439|Cluster-7658.0|Cluster-10207.8857|Cluster-10207.12825|Cluster-10207.6123|Cluster-10207.11850|Cluster-10207.26763|Cluster-10207.32363|Cluster-10207.24676|Cluster-10207.25891|Cluster-10207.30121|Cluster-…
KEGG	ko04722	Neurotrophin signaling pathway	47|998	221|7017	0.0147071	0.202517	47	Cluster-10207.22048|Cluster-10207.24521|Cluster-10207.28949|Cluster-10207.21671|Cluster-10207.39350|Cluster-10207.8217|Cluster-10207.7991|Cluster-10207.11214|Cluster-8860.0|Cluster-10207.18439|Cluster-7658.0|Cluster-10207.8857|Cluster-10207.12037|Cluster-10207.6123|Cluster-10207.11850|Cluster-10207.26763|Cluster-10207.32363|Cluster-10207.24424|Cluster-10207.25891|Cluster-10207.30121|Cluster-10207…
KEGG	ko00270	Cysteine and methionine metabolism	28|998	116|7017	0.0149009	0.202517	28	Cluster-6300.0|Cluster-10207.17695|Cluster-10207.20359|Cluster-10207.9880|Cluster-10207.22148|Cluster-10207.16001|Cluster-10207.15423|Cluster-10207.22022|Cluster-10207.16945|Cluster-10207.5994|Cluster-10207.25169|Cluster-10207.23955|Cluster-10207.21035|Cluster-10207.4920|Cluster-10207.21758|Cluster-10207.24034|Cluster-10207.14283|Cluster-10207.30114|Cluster-10207.20384|Cluster-10207.23342|Cluster…
KEGG	ko00460	Cyanoamino acid metabolism	15|998	52|7017	0.0203104	0.253661	15	Cluster-9356.0|Cluster-10207.24331|Cluster-10207.18411|Cluster-10207.17695|Cluster-10207.10474|Cluster-10207.3761|Cluster-10207.15386|Cluster-10207.23872|Cluster-10207.17490|Cluster-10207.3259|Cluster-10207.18434|Cluster-10207.24344|Cluster-10207.25932|Cluster-10207.31624|Cluster-10207.21807
KEGG	ko00430	Taurine and hypotaurine metabolism	7|998	16|7017	0.0212091	0.253661	7	Cluster-10207.23872|Cluster-10207.19272|Cluster-10207.12968|Cluster-10207.3761|Cluster-10207.12195|Cluster-10207.8796|Cluster-10207.25630
KEGG	ko00591	Linoleic acid metabolism	7|998	16|7017	0.0212091	0.253661	7	Cluster-10207.22603|Cluster-10207.24842|Cluster-10207.18578|Cluster-10207.16956|Cluster-10207.17800|Cluster-10207.25296|Cluster-10207.19252
KEGG	ko00620	Pyruvate metabolism	25|998	107|7017	0.0277324	0.318923	25	Cluster-10207.15489|Cluster-10207.24318|Cluster-10207.9880|Cluster-10207.2789|Cluster-10207.15500|Cluster-10207.18664|Cluster-10207.20186|Cluster-10207.19368|Cluster-10207.22632|Cluster-10207.24399|Cluster-10207.12550|Cluster-10207.23435|Cluster-10207.19782|Cluster-10207.21596|Cluster-10207.30313|Cluster-10207.21466|Cluster-10207.15776|Cluster-10207.22903|Cluster-10207.30952|Cluster-10207.21419|C…
KEGG	ko00253	Tetracycline biosynthesis	4|998	6|7017	0.0296557	0.328409	4	Cluster-10207.19368|Cluster-10207.12550|Cluster-10207.24318|Cluster-10207.31308
KEGG	ko00071	Fatty acid degradation	15|998	56|7017	0.0330575	0.353007	15	Cluster-10207.31931|Cluster-10207.20596|Cluster-10207.20555|Cluster-10207.9506|Cluster-10207.26290|Cluster-10207.32176|Cluster-10207.29607|Cluster-10207.2789|Cluster-10207.24365|Cluster-10207.19782|Cluster-10207.9376|Cluster-10207.19718|Cluster-10207.26289|Cluster-10207.28507|Cluster-10207.17882
KEGG	ko00040	Pentose and glucuronate interconversions	21|998	88|7017	0.0348403	0.357067	21	Cluster-10207.7507|Cluster-10207.17516|Cluster-10207.15673|Cluster-10207.27337|Cluster-10207.3753|Cluster-10207.21151|Cluster-10207.31784|Cluster-10207.18371|Cluster-10207.21320|Cluster-10207.20018|Cluster-10207.32693|Cluster-10207.38007|Cluster-10207.17863|Cluster-10207.2789|Cluster-10207.17970|Cluster-9245.0|Cluster-10207.33603|Cluster-10207.7341|Cluster-10207.31738|Cluster-10207.24365|Cluster-…
KEGG	ko01040	Biosynthesis of unsaturated fatty acids	11|998	37|7017	0.0369936	0.357067	11	Cluster-10207.27351|Cluster-10207.20750|Cluster-2106.0|Cluster-10207.15785|Cluster-7336.0|Cluster-10207.6942|Cluster-10207.12094|Cluster-10207.19718|Cluster-10207.8663|Cluster-10207.13918|Cluster-10207.19186
KEGG	ko00196	Photosynthesis - antenna proteins	8|998	23|7017	0.0373001	0.357067	8	Cluster-10207.2683|Cluster-10207.2577|Cluster-10207.5963|Cluster-10207.3694|Cluster-10207.28963|Cluster-11328.0|Cluster-10207.13201|Cluster-10207.26420
KEGG	ko05164	Influenza A	42|998	208|7017	0.0382145	0.357067	42	Cluster-10207.24521|Cluster-10207.27847|Cluster-10207.28949|Cluster-10207.21671|Cluster-10207.39350|Cluster-10207.8217|Cluster-10207.7991|Cluster-10207.11214|Cluster-10207.13070|Cluster-10207.18439|Cluster-7658.0|Cluster-10207.8857|Cluster-10207.6123|Cluster-10207.11850|Cluster-10207.26763|Cluster-10207.32363|Cluster-10207.24676|Cluster-10207.25891|Cluster-10207.30121|Cluster-10207.13764|Cluster-…
KEGG	ko04931	Insulin resistance	19|998	79|7017	0.0408052	0.36972	19	Cluster-10207.10355|Cluster-10207.25994|Cluster-10207.21445|Cluster-10207.33117|Cluster-10207.21326|Cluster-10207.22501|Cluster-10207.13924|Cluster-10207.8579|Cluster-10207.18272|Cluster-10207.24814|Cluster-10207.24579|Cluster-10207.2045|Cluster-10207.4543|Cluster-10207.23644|Cluster-10207.21397|Cluster-10207.17955|Cluster-10207.19635|Cluster-10207.17569|Cluster-10207.12767
KEGG	ko00564	Glycerophospholipid metabolism	27|998	124|7017	0.0439518	0.386517	27	Cluster-10207.11641|Cluster-10207.16185|Cluster-10207.22519|Cluster-10207.23352|Cluster-10207.11456|Cluster-10207.9019|Cluster-10207.19616|Cluster-10207.26535|Cluster-10207.7150|Cluster-10207.18246|Cluster-10207.29581|Cluster-10207.15515|Cluster-10207.19698|Cluster-10207.27511|Cluster-10207.22999|Cluster-10207.23479|Cluster-10207.14864|Cluster-10207.13985|Cluster-10207.24943|Cluster-10207.17449|C…
KEGG	ko02024	Quorum sensing	20|998	86|7017	0.0469573	0.395961	20	Cluster-10207.13962|Cluster-10207.15673|Cluster-10207.19272|Cluster-10207.21151|Cluster-10207.28507|Cluster-10207.9506|Cluster-10207.33603|Cluster-10207.26290|Cluster-10207.32176|Cluster-10207.38007|Cluster-10207.30680|Cluster-10207.20555|Cluster-10207.23352|Cluster-10207.29607|Cluster-10207.26823|Cluster-10207.25630|Cluster-10207.26289|Cluster-10207.29948|Cluster-10207.17882|Cluster-10207.19225
KEGG	ko00860	Porphyrin and chlorophyll metabolism	13|998	49|7017	0.0476743	0.395961	13	Cluster-10207.14026|Cluster-10207.13854|Cluster-10207.12409|Cluster-10207.10733|Cluster-10207.24978|Cluster-10207.4387|Cluster-10207.16028|Cluster-10207.12944|Cluster-10207.27352|Cluster-10207.28069|Cluster-10207.6870|Cluster-10207.18479|Cluster-10207.21510
KEGG	ko00900	Terpenoid backbone biosynthesis	15|998	60|7017	0.0508228	0.410703	15	Cluster-10207.25090|Cluster-10207.11669|Cluster-10207.23116|Cluster-10207.21025|Cluster-10207.25525|Cluster-10207.13320|Cluster-10207.20659|Cluster-10207.29039|Cluster-10207.20091|Cluster-10207.20575|Cluster-10207.23692|Cluster-10207.27352|Cluster-10207.19782|Cluster-10207.24020|Cluster-10207.16334
KEGG	ko04978	Mineral absorption	6|998	16|7017	0.0531156	0.417936	6	Cluster-10207.37050|Cluster-10207.8678|Cluster-10207.11016|Cluster-10207.23813|Cluster-10207.20154|Cluster-10207.8677
KEGG	ko05231	Choline metabolism in cancer	19|998	83|7017	0.0578411	0.443448	19	Cluster-10207.11641|Cluster-10207.16185|Cluster-10207.7778|Cluster-10207.26535|Cluster-10207.22519|Cluster-10207.11456|Cluster-10207.18246|Cluster-10207.29581|Cluster-10207.18686|Cluster-10207.7056|Cluster-10207.12503|Cluster-10207.20325|Cluster-10207.14864|Cluster-10207.13531|Cluster-10207.17955|Cluster-10207.24943|Cluster-10207.15515|Cluster-10207.29582|Cluster-10207.7841
KEGG	ko00195	Photosynthesis	16|998	67|7017	0.0596651	0.445996	16	Cluster-10207.8331|Cluster-10165.0|Cluster-10207.32733|Cluster-10207.34886|Cluster-10207.9797|Cluster-10207.27716|Cluster-10207.20593|Cluster-10207.10119|Cluster-10207.15204|Cluster-10207.5991|Cluster-10207.25019|Cluster-10207.32272|Cluster-10207.5015|Cluster-10207.1682|Cluster-10207.6705|Cluster-8736.0
KEGG	ko01200	Carbon metabolism	56|998	302|7017	0.0630166	0.45956	56	Cluster-10207.9191|Cluster-10207.15489|Cluster-10207.24318|Cluster-10207.17695|Cluster-10207.34870|Cluster-10207.32966|Cluster-10207.20397|Cluster-10207.15786|Cluster-10207.18434|Cluster-10207.18776|Cluster-10207.12038|Cluster-10207.15500|Cluster-10207.8002|Cluster-10207.19637|Cluster-10207.14213|Cluster-10207.18664|Cluster-10207.25025|Cluster-10207.34612|Cluster-10207.20186|Cluster-10207.27337|C…
KEGG	ko00010	Glycolysis / Gluconeogenesis	30|998	149|7017	0.072492	0.516074	30	Cluster-10207.15489|Cluster-10207.34870|Cluster-3169.0|Cluster-10207.2789|Cluster-10207.20397|Cluster-10207.18776|Cluster-10207.14213|Cluster-10207.8002|Cluster-10207.25025|Cluster-10207.20186|Cluster-10207.9376|Cluster-10207.21457|Cluster-10207.31931|Cluster-10207.2578|Cluster-10207.21596|Cluster-10207.28502|Cluster-10207.15776|Cluster-10207.9880|Cluster-10207.20514|Cluster-10207.22903|Cluster-1…
KEGG	ko05204	Chemical carcinogenesis	8|998	28|7017	0.0809574	0.562936	8	Cluster-10207.9991|Cluster-10207.20749|Cluster-10207.7397|Cluster-10207.20932|Cluster-10207.24813|Cluster-10207.14774|Cluster-10207.9376|Cluster-10207.24432
KEGG	ko00400	Phenylalanine, tyrosine and tryptophan biosynthesis	16|998	71|7017	0.0844428	0.573827	16	Cluster-10207.13962|Cluster-10207.34140|Cluster-10207.20101|Cluster-10207.18259|Cluster-10207.21035|Cluster-10207.19706|Cluster-10207.15001|Cluster-10207.8584|Cluster-10207.18826|Cluster-10207.23701|Cluster-10207.18735|Cluster-10207.20519|Cluster-10207.22422|Cluster-10207.14615|Cluster-10207.11369|Cluster-10207.19225
KEGG	ko00920	Sulfur metabolism	10|998	39|7017	0.0887112	0.588449	10	Cluster-10207.4021|Cluster-10207.13029|Cluster-10207.8208|Cluster-10207.17695|Cluster-10207.20384|Cluster-10207.18383|Cluster-10207.22148|Cluster-10207.24034|Cluster-10207.22022|Cluster-10207.19122
KEGG	ko00710	Carbon fixation in photosynthetic organisms	19|998	89|7017	0.0917753	0.588449	19	Cluster-10207.30313|Cluster-10207.18664|Cluster-10207.25025|Cluster-10207.23435|Cluster-10207.21035|Cluster-10207.21209|Cluster-10207.7662|Cluster-10207.6372|Cluster-10207.34870|Cluster-10207.30952|Cluster-3169.0|Cluster-10207.9191|Cluster-10207.20244|Cluster-10207.20397|Cluster-10207.19560|Cluster-10207.22632|Cluster-10207.15500|Cluster-10207.27337|Cluster-10207.24399
KEGG	ko00590	Arachidonic acid metabolism	7|998	24|7017	0.0924987	0.588449	7	Cluster-10207.21606|Cluster-3039.0|Cluster-10207.7397|Cluster-10207.3761|Cluster-10207.23872|Cluster-10207.23154|Cluster-10207.14774
KEGG	ko00030	Pentose phosphate pathway	15|998	67|7017	0.0960074	0.598046	15	Cluster-10207.21457|Cluster-10207.21322|Cluster-10207.27337|Cluster-10207.17766|Cluster-10207.2578|Cluster-10207.21209|Cluster-10207.6372|Cluster-10207.18353|Cluster-10207.32966|Cluster-10207.25732|Cluster-10207.18776|Cluster-10207.19246|Cluster-10207.29455|Cluster-10207.8002|Cluster-10207.19637
KEGG	ko00720	Carbon fixation pathways in prokaryotes	10|998	40|7017	0.0988129	0.60296	10	Cluster-10207.12550|Cluster-10207.24318|Cluster-10207.23435|Cluster-10207.34612|Cluster-10207.19782|Cluster-10207.18664|Cluster-10207.19368|Cluster-10207.31308|Cluster-10207.22632|Cluster-10207.24399
KEGG	ko00650	Butanoate metabolism	7|998	25|7017	0.10598	0.629215	7	Cluster-10207.19272|Cluster-10207.20666|Cluster-2781.0|Cluster-10207.20575|Cluster-10207.19665|Cluster-10207.25630|Cluster-10207.19782
KEGG	ko01230	Biosynthesis of amino acids	53|998	297|7017	0.107324	0.629215	53	Cluster-10207.19923|Cluster-10207.20101|Cluster-10207.17695|Cluster-10207.18826|Cluster-10207.8584|Cluster-10207.20359|Cluster-3169.0|Cluster-10207.22148|Cluster-10207.20397|Cluster-10207.16001|Cluster-10207.18776|Cluster-10207.12038|Cluster-10207.28148|Cluster-10207.22022|Cluster-10207.8002|Cluster-10207.19637|Cluster-10207.5994|Cluster-10207.25169|Cluster-10207.25025|Cluster-10207.27747|Cluster…
KEGG	ko00980	Metabolism of xenobiotics by cytochrome P450	8|998	31|7017	0.117429	0.675219	8	Cluster-10207.9991|Cluster-10207.20749|Cluster-10207.7397|Cluster-10207.20932|Cluster-10207.24813|Cluster-10207.14774|Cluster-10207.9376|Cluster-10207.24432
KEGG	ko00140	Steroid hormone biosynthesis	3|998	7|7017	0.126076	0.711259	3	Cluster-10207.12094|Cluster-10207.19186|Cluster-10207.12154
KEGG	ko00051	Fructose and mannose metabolism	17|998	83|7017	0.134158	0.7387	17	Cluster-10207.21320|Cluster-10207.9662|Cluster-10207.29455|Cluster-10207.13562|Cluster-10207.2578|Cluster-10207.21209|Cluster-10207.13949|Cluster-10207.6372|Cluster-10207.18353|Cluster-10207.16841|Cluster-10207.10908|Cluster-10207.20397|Cluster-10207.31837|Cluster-10207.28502|Cluster-10207.18776|Cluster-10207.14213|Cluster-10207.8002
KEGG	ko00450	Selenocompound metabolism	7|998	27|7017	0.135881	0.7387	7	Cluster-10207.20739|Cluster-10207.18993|Cluster-10207.18383|Cluster-10207.22148|Cluster-6300.0|Cluster-10207.22022|Cluster-10207.38309
KEGG	ko00350	Tyrosine metabolism	9|998	38|7017	0.139379	0.744182	9	Cluster-10207.18259|Cluster-10207.31931|Cluster-10207.18691|Cluster-10207.18801|Cluster-10207.20550|Cluster-10207.21035|Cluster-10207.9376|Cluster-10207.22316|Cluster-10207.20596
KEGG	ko00910	Nitrogen metabolism	8|998	33|7017	0.14587	0.763296	8	Cluster-2105.0|Cluster-10207.18072|Cluster-10207.18434|Cluster-10207.18606|Cluster-10207.19923|Cluster-10207.15786|Cluster-10207.29441|Cluster-10207.11248
KEGG	ko04211	Longevity regulating pathway	14|998	67|7017	0.148064	0.763296	14	Cluster-10207.13766|Cluster-10207.11873|Cluster-10207.25994|Cluster-10207.24651|Cluster-10207.7715|Cluster-10207.16272|Cluster-10207.18272|Cluster-10207.24579|Cluster-10207.4543|Cluster-10207.31307|Cluster-10207.23644|Cluster-10207.21397|Cluster-10207.17955|Cluster-10207.33117
KEGG	ko00561	Glycerolipid metabolism	17|998	85|7017	0.152485	0.772763	17	Cluster-10207.16185|Cluster-10207.26535|Cluster-10207.19092|Cluster-10207.7150|Cluster-10207.18105|Cluster-10207.11456|Cluster-10207.21700|Cluster-10207.17449|Cluster-10207.18923|Cluster-10207.2789|Cluster-10207.17189|Cluster-10207.24512|Cluster-10207.14864|Cluster-10207.27511|Cluster-7752.0|Cluster-10207.15515|Cluster-10207.24365
KEGG	ko04146	Peroxisome	20|998	105|7017	0.171742	0.834609	20	Cluster-10207.26289|Cluster-10207.16599|Cluster-10207.29039|Cluster-10207.20555|Cluster-10207.9506|Cluster-10207.18504|Cluster-10207.26290|Cluster-10207.17561|Cluster-10207.32176|Cluster-10207.5780|Cluster-10207.29607|Cluster-10207.30171|Cluster-10207.28029|Cluster-10207.24020|Cluster-10207.19695|Cluster-10207.28027|Cluster-10207.28507|Cluster-10207.19718|Cluster-10207.17882|Cluster-10207.16334
KEGG	ko04614	Renin-angiotensin system	2|998	4|7017	0.173063	0.834609	2	Cluster-10207.22299|Cluster-10207.37365
KEGG	ko00362	Benzoate degradation	2|998	4|7017	0.173063	0.834609	2	Cluster-2781.0|Cluster-10207.19782
KEGG	ko05230	Central carbon metabolism in cancer	14|998	70|7017	0.181383	0.847398	14	Cluster-10207.21326|Cluster-10207.21322|Cluster-10207.15489|Cluster-10207.22903|Cluster-10207.29455|Cluster-10207.20186|Cluster-10207.32966|Cluster-10207.10908|Cluster-10207.28502|Cluster-10207.18776|Cluster-10207.2578|Cluster-10207.14213|Cluster-10207.8002|Cluster-10207.15776
KEGG	ko00680	Methane metabolism	14|998	70|7017	0.181383	0.847398	14	Cluster-10207.21140|Cluster-10207.18664|Cluster-10207.23435|Cluster-10207.2578|Cluster-10207.21209|Cluster-10207.6372|Cluster-10207.22632|Cluster-10207.9376|Cluster-10207.18776|Cluster-10207.12038|Cluster-10207.29455|Cluster-10207.16599|Cluster-10207.8002|Cluster-10207.24399
KEGG	ko00521	Streptomycin biosynthesis	5|998	19|7017	0.18511	0.849108	5	Cluster-10207.20785|Cluster-10207.14213|Cluster-10207.10908|Cluster-10207.21457|Cluster-10207.28502
KEGG	ko00982	Drug metabolism - cytochrome P450	7|998	30|7017	0.187429	0.849108	7	Cluster-10207.9991|Cluster-10207.20749|Cluster-10207.27374|Cluster-10207.20932|Cluster-10207.24813|Cluster-10207.9376|Cluster-10207.24432
KEGG	ko00945	Stilbenoid, diarylheptanoid and gingerol biosynthesis	6|998	25|7017	0.19797	0.883476	6	Cluster-10207.19062|Cluster-10207.30553|Cluster-10207.31766|Cluster-10207.20162|Cluster-10207.8610|Cluster-10207.19805
KEGG	ko00330	Arginine and proline metabolism	14|998	72|7017	0.205453	0.893409	14	Cluster-10207.28689|Cluster-10207.24351|Cluster-10207.27747|Cluster-10207.28148|Cluster-10207.21035|Cluster-10207.27092|Cluster-10207.19938|Cluster-10207.2789|Cluster-10207.15435|Cluster-10207.11379|Cluster-10207.27801|Cluster-10207.7904|Cluster-10207.24365|Cluster-10207.21758
KEGG	ko05410	Hypertrophic cardiomyopathy (HCM)	7|998	31|7017	0.206171	0.893409	7	Cluster-10207.33117|Cluster-10207.18272|Cluster-10207.24579|Cluster-10207.4543|Cluster-10207.23644|Cluster-10207.21397|Cluster-10207.25994
KEGG	ko00360	Phenylalanine metabolism	9|998	43|7017	0.214892	0.909039	9	Cluster-10207.18259|Cluster-10207.20767|Cluster-10207.18691|Cluster-2781.0|Cluster-10207.18801|Cluster-10207.21035|Cluster-10207.29070|Cluster-10207.22316|Cluster-10207.33157
KEGG	ko00250	Alanine, aspartate and glutamate metabolism	12|998	61|7017	0.218561	0.909039	12	Cluster-2105.0|Cluster-10207.19272|Cluster-10207.16599|Cluster-10207.23618|Cluster-10207.20666|Cluster-10207.21035|Cluster-10207.22115|Cluster-10207.12647|Cluster-10207.20244|Cluster-10207.19923|Cluster-10207.15786|Cluster-10207.25630
KEGG	ko00780	Biotin metabolism	4|998	15|7017	0.218899	0.909039	4	Cluster-10207.20609|Cluster-10207.23016|Cluster-10207.28550|Cluster-10207.19490
KEGG	ko04940	Type I diabetes mellitus	3|998	10|7017	0.226407	0.914805	3	Cluster-10207.25630|Cluster-10207.19272|Cluster-8297.0
KEGG	ko00261	Monobactam biosynthesis	3|998	10|7017	0.226407	0.914805	3	Cluster-10207.5994|Cluster-10207.18383|Cluster-10207.30114
KEGG	ko00901	Indole alkaloid biosynthesis	1|998	1|7017	0.239579	0.952721	1	Cluster-10207.19196
KEGG	ko00480	Glutathione metabolism	15|998	81|7017	0.242163	0.952721	15	Cluster-10207.23872|Cluster-10207.21322|Cluster-10207.21606|Cluster-10207.24671|Cluster-10207.9991|Cluster-10207.20749|Cluster-10207.19938|Cluster-10207.3761|Cluster-10207.32966|Cluster-10207.23154|Cluster-10207.16333|Cluster-10207.20932|Cluster-10207.24813|Cluster-10207.19246|Cluster-10207.24432
KEGG	ko00750	Vitamin B6 metabolism	4|998	16|7017	0.24797	0.962897	4	Cluster-10207.26673|Cluster-10207.10220|Cluster-10207.24787|Cluster-10207.12484
KEGG	ko00950	Isoquinoline alkaloid biosynthesis	5|998	22|7017	0.258434	0.990663	5	Cluster-10207.18259|Cluster-10207.22316|Cluster-10207.18801|Cluster-10207.20550|Cluster-10207.21035
KEGG	ko00310	Lysine degradation	7|998	34|7017	0.266124	1	7	Cluster-10207.13655|Cluster-10207.13766|Cluster-10207.7715|Cluster-10207.16272|Cluster-10207.2789|Cluster-10207.19782|Cluster-10207.24365
KEGG	ko00072	Synthesis and degradation of ketone bodies	2|998	6|7017	0.27304	1	2	Cluster-10207.20575|Cluster-10207.19782
KEGG	ko04072	Phospholipase D signaling pathway	15|998	84|7017	0.281546	1	15	Cluster-10207.11641|Cluster-10207.16185|Cluster-10207.7778|Cluster-10207.26535|Cluster-10207.22519|Cluster-10207.11456|Cluster-10207.18246|Cluster-10207.18686|Cluster-10207.28904|Cluster-10207.5532|Cluster-10207.14864|Cluster-10207.27511|Cluster-10207.13531|Cluster-10207.15515|Cluster-10207.7841
KEGG	ko00960	Tropane, piperidine and pyridine alkaloid biosynthesis	5|998	23|7017	0.284279	1	5	Cluster-10207.18259|Cluster-10207.22316|Cluster-10207.20399|Cluster-10207.18801|Cluster-10207.21035
KEGG	ko00260	Glycine, serine and threonine metabolism	14|998	79|7017	0.299332	1	14	Cluster-10207.5994|Cluster-10207.21140|Cluster-10207.30114|Cluster-10207.16347|Cluster-10207.26673|Cluster-10207.20519|Cluster-10207.18801|Cluster-10207.18826|Cluster-10207.21681|Cluster-10207.24787|Cluster-10207.18735|Cluster-10207.16599|Cluster-10207.22316|Cluster-10207.12038
KEGG	ko00983	Drug metabolism - other enzymes	4|998	18|7017	0.308148	1	4	Cluster-10207.16679|Cluster-10207.8655|Cluster-10207.28027|Cluster-10207.15375
KEGG	ko00511	Other glycan degradation	4|998	18|7017	0.308148	1	4	Cluster-10207.16681|Cluster-10207.24674|Cluster-10207.24540|Cluster-10207.22362
KEGG	ko00524	Neomycin, kanamycin and gentamicin biosynthesis	3|998	13|7017	0.336686	1	3	Cluster-10207.28502|Cluster-10207.14213|Cluster-10207.10908
KEGG	ko04392	Hippo signaling pathway -multiple species	3|998	13|7017	0.336686	1	3	Cluster-10207.26045|Cluster-10207.9927|Cluster-10207.27457
KEGG	ko04066	HIF-1 signaling pathway	11|998	63|7017	0.345902	1	11	Cluster-10207.15489|Cluster-10207.22903|Cluster-10207.25025|Cluster-10207.20186|Cluster-10207.34870|Cluster-3169.0|Cluster-10207.10908|Cluster-10207.14213|Cluster-10207.28502|Cluster-10207.30517|Cluster-10207.17955
KEGG	ko04912	GnRH signaling pathway	8|998	44|7017	0.345971	1	8	Cluster-10207.11641|Cluster-10207.7778|Cluster-10207.22519|Cluster-10207.18246|Cluster-8860.0|Cluster-10207.21664|Cluster-10207.20076|Cluster-10207.7841
KEGG	ko00130	Ubiquinone and other terpenoid-quinone biosynthesis	7|998	38|7017	0.351922	1	7	Cluster-10207.16319|Cluster-10207.18691|Cluster-10207.15183|Cluster-10207.33928|Cluster-10207.29070|Cluster-10207.10152|Cluster-10207.33157
KEGG	ko00520	Amino sugar and nucleotide sugar metabolism	24|998	148|7017	0.357068	1	24	Cluster-10207.17654|Cluster-10207.24086|Cluster-10207.23232|Cluster-10207.16143|Cluster-10207.14213|Cluster-10207.8287|Cluster-10207.16916|Cluster-10207.25530|Cluster-10207.20444|Cluster-10207.23646|Cluster-10207.21457|Cluster-10207.21604|Cluster-10207.9662|Cluster-10207.22396|Cluster-10207.28502|Cluster-10207.21813|Cluster-10207.7523|Cluster-8523.0|Cluster-10207.16292|Cluster-10207.13949|Cluster…
KEGG	ko03320	PPAR signaling pathway	15|998	90|7017	0.365492	1	15	Cluster-10207.19182|Cluster-10207.22990|Cluster-10207.20775|Cluster-10207.22533|Cluster-10207.20555|Cluster-10207.9506|Cluster-10207.26290|Cluster-2106.0|Cluster-10207.32176|Cluster-10207.8744|Cluster-10207.29607|Cluster-10207.19718|Cluster-10207.26289|Cluster-10207.28507|Cluster-10207.17882
KEGG	ko00904	Diterpenoid biosynthesis	4|998	20|7017	0.369533	1	4	Cluster-10207.30616|Cluster-10207.25907|Cluster-10207.30615|Cluster-10207.8127
KEGG	ko00053	Ascorbate and aldarate metabolism	10|998	58|7017	0.370291	1	10	Cluster-10207.2210|Cluster-10207.20711|Cluster-10207.31640|Cluster-10207.17098|Cluster-10207.16333|Cluster-10207.2789|Cluster-10207.27387|Cluster-10207.20308|Cluster-10207.24365|Cluster-8523.0
KEGG	ko04974	Protein digestion and absorption	2|998	8|7017	0.3726	1	2	Cluster-10207.18531|Cluster-10207.37365
KEGG	ko00941	Flavonoid biosynthesis	8|998	46|7017	0.386716	1	8	Cluster-10207.19062|Cluster-10207.13875|Cluster-10207.30553|Cluster-10207.16366|Cluster-10207.31766|Cluster-10207.21418|Cluster-10207.8610|Cluster-10207.20162
KEGG	ko04976	Bile secretion	8|998	46|7017	0.386716	1	8	Cluster-10207.32387|Cluster-10207.23116|Cluster-10207.21025|Cluster-10207.15300|Cluster-10207.20659|Cluster-10207.21818|Cluster-10207.22232|Cluster-10207.18420
KEGG	ko04612	Antigen processing and presentation	17|998	105|7017	0.392562	1	17	Cluster-10207.25386|Cluster-10207.24308|Cluster-10207.5572|Cluster-10207.15328|Cluster-10207.215|Cluster-10207.24279|Cluster-10207.29355|Cluster-10207.1784|Cluster-10207.12137|Cluster-10207.29906|Cluster-10207.27115|Cluster-10207.16757|Cluster-10207.25242|Cluster-10207.17718|Cluster-10207.11029|Cluster-10207.16911|Cluster-8660.0
KEGG	ko04922	Glucagon signaling pathway	18|998	112|7017	0.398161	1	18	Cluster-10207.4543|Cluster-10207.18272|Cluster-10207.7945|Cluster-10207.15489|Cluster-10207.21445|Cluster-10207.22903|Cluster-10207.22501|Cluster-10207.20186|Cluster-10207.9880|Cluster-8860.0|Cluster-10207.24579|Cluster-10207.21664|Cluster-10207.23644|Cluster-10207.21397|Cluster-10207.25994|Cluster-10207.33117|Cluster-10207.20076|Cluster-10207.15776
KEGG	ko04611	Platelet activation	4|998	21|7017	0.400168	1	4	Cluster-10207.24814|Cluster-3039.0|Cluster-10207.12767|Cluster-10207.8579
KEGG	ko00906	Carotenoid biosynthesis	7|998	41|7017	0.417995	1	7	Cluster-10207.19536|Cluster-10207.9260|Cluster-10207.24708|Cluster-10207.23654|Cluster-10207.17002|Cluster-10207.11819|Cluster-10207.13030
KEGG	ko00232	Caffeine metabolism	1|998	3|7017	0.421786	1	1	Cluster-10207.28027
KEGG	ko00623	Toluene degradation	1|998	3|7017	0.421786	1	1	Cluster-10207.10914
KEGG	ko00361	Chlorocyclohexane and chlorobenzene degradation	1|998	3|7017	0.421786	1	1	Cluster-10207.10914
KEGG	ko00364	Fluorobenzoate degradation	1|998	3|7017	0.421786	1	1	Cluster-10207.10914
KEGG	ko00410	beta-Alanine metabolism	8|998	48|7017	0.427626	1	8	Cluster-10207.28689|Cluster-10207.19272|Cluster-10207.18801|Cluster-10207.19938|Cluster-10207.2789|Cluster-10207.25630|Cluster-10207.22316|Cluster-10207.24365
KEGG	ko00905	Brassinosteroid biosynthesis	3|998	16|7017	0.44614	1	3	Cluster-10207.16451|Cluster-10207.8405|Cluster-10207.8406
KEGG	ko00830	Retinol metabolism	3|998	16|7017	0.44614	1	3	Cluster-10207.9376|Cluster-10207.28029|Cluster-10207.21700
KEGG	ko00640	Propanoate metabolism	6|998	36|7017	0.453942	1	6	Cluster-10207.12550|Cluster-10207.24318|Cluster-10207.31308|Cluster-10207.9880|Cluster-10207.19368|Cluster-10207.19782
KEGG	ko04750	Inflammatory mediator regulation of TRP channels	6|998	36|7017	0.453942	1	6	Cluster-10207.12767|Cluster-8860.0|Cluster-10207.8579|Cluster-10207.24814|Cluster-10207.21664|Cluster-10207.20076
KEGG	ko04024	cAMP signaling pathway	13|998	83|7017	0.458851	1	13	Cluster-10207.11641|Cluster-10207.7778|Cluster-10207.12767|Cluster-10207.24814|Cluster-10207.22519|Cluster-10207.18246|Cluster-10207.8579|Cluster-8860.0|Cluster-10207.12503|Cluster-10207.20325|Cluster-10207.21664|Cluster-10207.20076|Cluster-10207.7841
KEGG	ko04973	Carbohydrate digestion and absorption	4|998	23|7017	0.460457	1	4	Cluster-10207.14697|Cluster-10207.28502|Cluster-10207.14213|Cluster-10207.10908
KEGG	ko01522	Endocrine resistance	4|998	23|7017	0.460457	1	4	Cluster-10207.17907|Cluster-10207.17955|Cluster-10207.29647|Cluster-10207.17115
KEGG	ko00903	Limonene and pinene degradation	2|998	10|7017	0.466205	1	2	Cluster-10207.2789|Cluster-10207.24365
KEGG	ko03018	RNA degradation	23|998	151|7017	0.467831	1	23	Cluster-8297.0|Cluster-10207.21096|Cluster-10207.24666|Cluster-10207.18776|Cluster-10207.8002|Cluster-10207.12369|Cluster-10207.34997|Cluster-10207.25411|Cluster-10207.25100|Cluster-10207.12450|Cluster-10207.15491|Cluster-10207.32613|Cluster-10207.2578|Cluster-10207.1294|Cluster-10207.16036|Cluster-10207.15026|Cluster-10207.12771|Cluster-10207.15517|Cluster-10207.29176|Cluster-10207.22872|Cluster…
KEGG	ko04910	Insulin signaling pathway	21|998	138|7017	0.473951	1	21	Cluster-10207.4543|Cluster-10207.25994|Cluster-10207.21445|Cluster-10207.14097|Cluster-8860.0|Cluster-10207.22501|Cluster-10207.12767|Cluster-10207.8579|Cluster-10207.18272|Cluster-10207.24814|Cluster-10207.24579|Cluster-10207.10908|Cluster-10207.4416|Cluster-10207.28502|Cluster-10207.14213|Cluster-10207.23644|Cluster-10207.21397|Cluster-10207.17955|Cluster-10207.33117|Cluster-10207.20076|Cluster…
KEGG	ko04014	Ras signaling pathway	10|998	64|7017	0.478553	1	10	Cluster-10207.11641|Cluster-10207.7778|Cluster-10207.22519|Cluster-10207.18246|Cluster-8860.0|Cluster-10207.12503|Cluster-10207.20325|Cluster-10207.21664|Cluster-10207.20076|Cluster-10207.7841
KEGG	ko00625	Chloroalkane and chloroalkene degradation	3|998	17|7017	0.481112	1	3	Cluster-10207.9376|Cluster-10207.2789|Cluster-10207.24365
KEGG	ko00604	Glycosphingolipid biosynthesis - ganglio series	1|998	4|7017	0.495804	1	1	Cluster-10207.22362
KEGG	ko00785	Lipoic acid metabolism	1|998	4|7017	0.495804	1	1	Cluster-10207.9992
KEGG	ko00760	Nicotinate and nicotinamide metabolism	6|998	38|7017	0.500819	1	6	Cluster-10207.12647|Cluster-10207.25813|Cluster-10207.30171|Cluster-10207.11838|Cluster-10207.22115|Cluster-10207.17919
KEGG	ko04510	Focal adhesion	7|998	45|7017	0.504811	1	7	Cluster-10207.12767|Cluster-10207.21326|Cluster-10207.8579|Cluster-10207.8744|Cluster-10207.24814|Cluster-10207.12503|Cluster-10207.20325
KEGG	ko05034	Alcoholism	19|998	127|7017	0.506165	1	19	Cluster-10207.991|Cluster-6190.0|Cluster-10207.12767|Cluster-8860.0|Cluster-757.0|Cluster-10207.8579|Cluster-10207.17779|Cluster-10207.24814|Cluster-10207.4188|Cluster-10207.16784|Cluster-11906.0|Cluster-10207.1297|Cluster-927.1|Cluster-1088.0|Cluster-8833.0|Cluster-10207.31630|Cluster-10207.20076|Cluster-10207.21664|Cluster-10207.26423
KEGG	ko04744	Phototransduction	3|998	18|7017	0.514997	1	3	Cluster-8860.0|Cluster-10207.20076|Cluster-10207.21664
KEGG	ko00908	Zeatin biosynthesis	4|998	25|7017	0.518499	1	4	Cluster-10207.30432|Cluster-10207.4648|Cluster-10207.22116|Cluster-10207.9854
KEGG	ko00100	Steroid biosynthesis	5|998	32|7017	0.521307	1	5	Cluster-10207.12077|Cluster-10207.22711|Cluster-10207.3309|Cluster-10207.33721|Cluster-10207.15931
KEGG	ko05214	Glioma	5|998	33|7017	0.546056	1	5	Cluster-10207.21326|Cluster-8860.0|Cluster-10207.20076|Cluster-10207.21664|Cluster-10207.17115
KEGG	ko04270	Vascular smooth muscle contraction	6|998	40|7017	0.546199	1	6	Cluster-10207.12767|Cluster-8860.0|Cluster-10207.8579|Cluster-10207.24814|Cluster-10207.21664|Cluster-10207.20076
KEGG	ko00565	Ether lipid metabolism	6|998	40|7017	0.546199	1	6	Cluster-10207.11641|Cluster-10207.7778|Cluster-10207.22519|Cluster-10207.23352|Cluster-10207.18246|Cluster-10207.7841
KEGG	ko04724	Glutamatergic synapse	7|998	47|7017	0.546618	1	7	Cluster-10207.11641|Cluster-10207.7778|Cluster-2105.0|Cluster-10207.22519|Cluster-10207.18531|Cluster-10207.18246|Cluster-10207.7841
KEGG	ko00730	Thiamine metabolism	3|998	19|7017	0.547657	1	3	Cluster-10207.20142|Cluster-10207.21857|Cluster-10207.30796
KEGG	ko04970	Salivary secretion	3|998	19|7017	0.547657	1	3	Cluster-8860.0|Cluster-10207.20076|Cluster-10207.21664
KEGG	ko00471	D-Glutamine and D-glutamate metabolism	1|998	5|7017	0.560353	1	1	Cluster-10207.15786
KEGG	ko00280	Valine, leucine and isoleucine degradation	8|998	55|7017	0.566212	1	8	Cluster-10207.19168|Cluster-10207.23846|Cluster-10207.2789|Cluster-10207.19782|Cluster-10207.19718|Cluster-10207.27329|Cluster-10207.24365|Cluster-10207.20575
KEGG	ko04933	AGE-RAGE signaling pathway in diabetic complications	3|998	20|7017	0.578987	1	3	Cluster-10207.12503|Cluster-10207.20325|Cluster-10207.24683
KEGG	ko04925	Aldosterone synthesis and secretion	3|998	20|7017	0.578987	1	3	Cluster-8860.0|Cluster-10207.20076|Cluster-10207.21664
KEGG	ko04740	Olfactory transduction	3|998	20|7017	0.578987	1	3	Cluster-8860.0|Cluster-10207.20076|Cluster-10207.21664
KEGG	ko04745	Phototransduction - fly	3|998	20|7017	0.578987	1	3	Cluster-8860.0|Cluster-10207.20076|Cluster-10207.21664
KEGG	ko04971	Gastric acid secretion	3|998	20|7017	0.578987	1	3	Cluster-8860.0|Cluster-10207.20076|Cluster-10207.21664
KEGG	ko05322	Systemic lupus erythematosus	12|998	84|7017	0.581066	1	12	Cluster-10207.991|Cluster-6190.0|Cluster-757.0|Cluster-10207.17779|Cluster-10207.4188|Cluster-10207.16784|Cluster-11906.0|Cluster-10207.1297|Cluster-927.1|Cluster-1088.0|Cluster-8833.0|Cluster-10207.26423
KEGG	ko00300	Lysine biosynthesis	2|998	13|7017	0.589676	1	2	Cluster-10207.5994|Cluster-10207.30114
KEGG	ko05218	Melanoma	2|998	13|7017	0.589676	1	2	Cluster-10207.21326|Cluster-10207.17115
KEGG	ko04921	Oxytocin signaling pathway	13|998	92|7017	0.595191	1	13	Cluster-10207.4543|Cluster-10207.33117|Cluster-10207.12767|Cluster-8860.0|Cluster-10207.8579|Cluster-10207.18272|Cluster-10207.24814|Cluster-10207.24579|Cluster-10207.21664|Cluster-10207.23644|Cluster-10207.21397|Cluster-10207.25994|Cluster-10207.20076
KEGG	ko04213	Longevity regulating pathway - multiple species	11|998	78|7017	0.597283	1	11	Cluster-10207.17955|Cluster-10207.31630|Cluster-10207.24279|Cluster-10207.20825|Cluster-10207.18272|Cluster-10207.24579|Cluster-10207.4543|Cluster-10207.23644|Cluster-10207.21397|Cluster-10207.25994|Cluster-10207.33117
KEGG	ko04212	Longevity regulating pathway - worm	10|998	71|7017	0.598773	1	10	Cluster-10207.7945|Cluster-8297.0|Cluster-10207.21326|Cluster-10207.5780|Cluster-10207.13658|Cluster-2106.0|Cluster-10207.25245|Cluster-10207.14941|Cluster-10207.17955|Cluster-10207.29142
KEGG	ko04710	Circadian rhythm	7|998	50|7017	0.606296	1	7	Cluster-10207.33117|Cluster-10207.18272|Cluster-10207.24579|Cluster-10207.4543|Cluster-10207.23644|Cluster-10207.21397|Cluster-10207.25994
KEGG	ko04962	Vasopressin-regulated water reabsorption	7|998	50|7017	0.606296	1	7	Cluster-10207.22048|Cluster-10207.1998|Cluster-10207.1519|Cluster-10207.19235|Cluster-10207.24424|Cluster-10207.7773|Cluster-10207.16932
KEGG	ko05202	Transcriptional misregulation in cancer	10|998	72|7017	0.614881	1	10	Cluster-10207.991|Cluster-6190.0|Cluster-10207.24419|Cluster-10207.17907|Cluster-10207.8289|Cluster-10207.17779|Cluster-10207.29647|Cluster-927.1|Cluster-10207.21467|Cluster-10207.31630
KEGG	ko04670	Leukocyte transendothelial migration	2|998	14|7017	0.625817	1	2	Cluster-10207.12503|Cluster-10207.20325
KEGG	ko05220	Chronic myeloid leukemia	2|998	14|7017	0.625817	1	2	Cluster-10207.31630|Cluster-10207.17115
KEGG	ko04713	Circadian entrainment	3|998	22|7017	0.637373	1	3	Cluster-8860.0|Cluster-10207.20076|Cluster-10207.21664
KEGG	ko05212	Pancreatic cancer	3|998	22|7017	0.637373	1	3	Cluster-10207.12503|Cluster-10207.20325|Cluster-10207.17115
KEGG	ko01524	Platinum drug resistance	8|998	60|7017	0.655304	1	8	Cluster-10207.21357|Cluster-10207.9991|Cluster-10207.20749|Cluster-10207.15300|Cluster-10207.20932|Cluster-10207.24813|Cluster-10207.24432|Cluster-10207.28894
KEGG	ko04666	Fc gamma R-mediated phagocytosis	11|998	82|7017	0.657113	1	11	Cluster-10207.11641|Cluster-10914.1|Cluster-10207.7778|Cluster-10207.22519|Cluster-10207.18246|Cluster-10207.18686|Cluster-10207.12503|Cluster-10207.20325|Cluster-10207.13531|Cluster-10207.17955|Cluster-10207.7841
KEGG	ko05213	Endometrial cancer	2|998	15|7017	0.659434	1	2	Cluster-10207.8744|Cluster-10207.21326
KEGG	ko05205	Proteoglycans in cancer	7|998	53|7017	0.661555	1	7	Cluster-10207.12767|Cluster-10207.8579|Cluster-10207.24814|Cluster-10207.12503|Cluster-10207.20325|Cluster-10207.22710|Cluster-10207.17955
KEGG	ko02020	Two-component system	3|998	23|7017	0.664353	1	3	Cluster-2105.0|Cluster-10207.19782|Cluster-10207.17272
KEGG	ko00626	Naphthalene degradation	1|998	7|7017	0.665728	1	1	Cluster-10207.9376
KEGG	ko05221	Acute myeloid leukemia	1|998	7|7017	0.665728	1	1	Cluster-10207.17955
KEGG	ko05219	Bladder cancer	1|998	7|7017	0.665728	1	1	Cluster-10207.17115
KEGG	ko04152	AMPK signaling pathway	21|998	156|7017	0.679385	1	21	Cluster-10207.4543|Cluster-10207.25994|Cluster-10207.11873|Cluster-10207.21025|Cluster-10207.29455|Cluster-10207.23116|Cluster-10207.2578|Cluster-10207.24651|Cluster-11531.0|Cluster-10207.20659|Cluster-10207.25349|Cluster-10207.18272|Cluster-10207.24579|Cluster-2106.0|Cluster-10207.23644|Cluster-10207.31307|Cluster-10207.18776|Cluster-10207.21397|Cluster-10207.17955|Cluster-10207.33117|Cluster-10…
KEGG	ko00020	Citrate cycle (TCA cycle)	8|998	62|7017	0.68776	1	8	Cluster-10207.15489|Cluster-10207.22903|Cluster-10207.34612|Cluster-10207.20186|Cluster-10207.30952|Cluster-10207.21596|Cluster-10207.30313|Cluster-10207.21417
KEGG	ko04932	Non-alcoholic fatty liver disease (NAFLD)	16|998	121|7017	0.691154	1	16	Cluster-10207.18007|Cluster-10207.33117|Cluster-10207.11873|Cluster-10207.17272|Cluster-10207.24651|Cluster-10207.18272|Cluster-10207.24579|Cluster-10207.27220|Cluster-10207.12503|Cluster-10207.20325|Cluster-10207.4543|Cluster-10207.31307|Cluster-10207.23644|Cluster-10207.21397|Cluster-10207.25994|Cluster-10207.24953
KEGG	ko00380	Tryptophan metabolism	4|998	32|7017	0.693716	1	4	Cluster-10207.5451|Cluster-10207.2789|Cluster-10207.24365|Cluster-10207.19782
KEGG	ko04930	Type II diabetes mellitus	4|998	32|7017	0.693716	1	4	Cluster-10207.28502|Cluster-10207.14213|Cluster-10207.10908|Cluster-10207.15776
KEGG	ko03410	Base excision repair	6|998	48|7017	0.705432	1	6	Cluster-10207.26497|Cluster-10207.17789|Cluster-10207.7956|Cluster-10207.26013|Cluster-10207.30613|Cluster-10207.18229
KEGG	ko04975	Fat digestion and absorption	1|998	8|7017	0.708532	1	1	Cluster-10207.21700
KEGG	ko04964	Proximal tubule bicarbonate reclamation	1|998	8|7017	0.708532	1	1	Cluster-10207.15786
KEGG	ko00600	Sphingolipid metabolism	3|998	25|7017	0.713843	1	3	Cluster-10207.10608|Cluster-10207.11037|Cluster-10207.22362
KEGG	ko04924	Renin secretion	4|998	33|7017	0.714614	1	4	Cluster-8860.0|Cluster-8660.0|Cluster-10207.20076|Cluster-10207.21664
KEGG	ko04540	Gap junction	5|998	41|7017	0.717918	1	5	Cluster-10207.31817|Cluster-10207.18655|Cluster-10207.21351|Cluster-10472.0|Cluster-10207.2309
KEGG	ko00790	Folate biosynthesis	2|998	17|7017	0.719339	1	2	Cluster-10207.6634|Cluster-10207.27840
KEGG	ko00531	Glycosaminoglycan degradation	2|998	17|7017	0.719339	1	2	Cluster-10207.22710|Cluster-10207.22362
KEGG	ko04070	Phosphatidylinositol signaling system	14|998	109|7017	0.721122	1	14	Cluster-10207.22919|Cluster-10207.26535|Cluster-10207.21326|Cluster-10207.11456|Cluster-10207.18686|Cluster-10207.20076|Cluster-8860.0|Cluster-10207.16185|Cluster-10207.24683|Cluster-10207.14864|Cluster-10207.13531|Cluster-10207.22292|Cluster-10207.15515|Cluster-10207.21664
KEGG	ko05031	Amphetamine addiction	6|998	49|7017	0.722388	1	6	Cluster-10207.12767|Cluster-8860.0|Cluster-10207.8579|Cluster-10207.24814|Cluster-10207.21664|Cluster-10207.20076
KEGG	ko01210	2-Oxocarboxylic acid metabolism	7|998	58|7017	0.742416	1	7	Cluster-10207.5994|Cluster-10207.30114|Cluster-10207.11804|Cluster-10207.34612|Cluster-10207.21035|Cluster-10207.20244|Cluster-10207.15100
KEGG	ko03450	Non-homologous end-joining	1|998	9|7017	0.745858	1	1	Cluster-10207.26013
KEGG	ko00603	Glycosphingolipid biosynthesis - globo series	1|998	9|7017	0.745858	1	1	Cluster-10207.18342
KEGG	ko05211	Renal cell carcinoma	3|998	27|7017	0.757492	1	3	Cluster-10207.30517|Cluster-10207.12503|Cluster-10207.20325
KEGG	ko00220	Arginine biosynthesis	5|998	44|7017	0.768892	1	5	Cluster-2105.0|Cluster-10207.20244|Cluster-10207.21035|Cluster-10207.11804|Cluster-10207.15786
KEGG	ko04664	Fc epsilon RI signaling pathway	2|998	19|7017	0.770104	1	2	Cluster-10207.12503|Cluster-10207.20325
KEGG	ko04062	Chemokine signaling pathway	2|998	19|7017	0.770104	1	2	Cluster-10207.12503|Cluster-10207.20325
KEGG	ko04916	Melanogenesis	3|998	28|7017	0.777214	1	3	Cluster-8860.0|Cluster-10207.20076|Cluster-10207.21664
KEGG	ko04012	ErbB signaling pathway	1|998	10|7017	0.778406	1	1	Cluster-10207.17955
KEGG	ko00740	Riboflavin metabolism	1|998	10|7017	0.778406	1	1	Cluster-10207.16137
KEGG	ko04923	Regulation of lipolysis in adipocytes	1|998	10|7017	0.778406	1	1	Cluster-10207.18923
KEGG	ko00630	Glyoxylate and dicarboxylate metabolism	10|998	84|7017	0.779073	1	10	Cluster-2105.0|Cluster-10207.16599|Cluster-10207.16347|Cluster-10207.34612|Cluster-10207.19782|Cluster-10207.18504|Cluster-10207.21681|Cluster-10207.30313|Cluster-10207.19665|Cluster-10207.18434
KEGG	ko03070	Bacterial secretion system	2|998	20|7017	0.792349	1	2	Cluster-10207.30680|Cluster-10207.29948
KEGG	ko04210	Apoptosis	6|998	54|7017	0.796834	1	6	Cluster-10207.20386|Cluster-11241.1|Cluster-10207.19392|Cluster-10472.0|Cluster-10207.18655|Cluster-8660.0
KEGG	ko00660	C5-Branched dibasic acid metabolism	1|998	11|7017	0.806788	1	1	Cluster-10207.15100
KEGG	ko05223	Non-small cell lung cancer	1|998	11|7017	0.806788	1	1	Cluster-10207.17115
KEGG	ko01521	EGFR tyrosine kinase inhibitor resistance	2|998	21|7017	0.812669	1	2	Cluster-10207.17955|Cluster-10207.21326
KEGG	ko04919	Thyroid hormone signaling pathway	8|998	72|7017	0.819621	1	8	Cluster-10207.23352|Cluster-10207.17907|Cluster-10207.8289|Cluster-10207.22340|Cluster-10207.29647|Cluster-10207.21467|Cluster-10207.31630|Cluster-10207.24683
KEGG	ko05206	MicroRNAs in cancer	8|998	73|7017	0.830041	1	8	Cluster-10207.32387|Cluster-10207.21326|Cluster-10207.17115|Cluster-10207.21347|Cluster-10207.24349|Cluster-10207.21818|Cluster-10207.22232|Cluster-10207.18420
KEGG	ko05222	Small cell lung cancer	2|998	22|7017	0.831193	1	2	Cluster-10207.21326|Cluster-10207.17115
KEGG	ko01220	Degradation of aromatic compounds	1|998	12|7017	0.831536	1	1	Cluster-10207.9376
KEGG	ko04622	RIG-I-like receptor signaling pathway	1|998	12|7017	0.831536	1	1	Cluster-10207.5916
KEGG	ko04720	Long-term potentiation	6|998	57|7017	0.833511	1	6	Cluster-10207.12767|Cluster-8860.0|Cluster-10207.8579|Cluster-10207.24814|Cluster-10207.21664|Cluster-10207.20076
KEGG	ko05110	Vibrio cholerae infection	8|998	74|7017	0.839984	1	8	Cluster-10207.21911|Cluster-10207.15881|Cluster-10207.32632|Cluster-10207.28696|Cluster-10207.17519|Cluster-10207.13258|Cluster-10207.28904|Cluster-10207.5532
KEGG	ko03020	RNA polymerase	4|998	41|7017	0.844952	1	4	Cluster-10207.21516|Cluster-10207.27062|Cluster-10207.5558|Cluster-10207.16671
KEGG	ko00340	Histidine metabolism	2|998	23|7017	0.848047	1	2	Cluster-10207.2789|Cluster-10207.24365
KEGG	ko03022	Basal transcription factors	5|998	50|7017	0.849321	1	5	Cluster-10207.16906|Cluster-10207.15972|Cluster-10207.15178|Cluster-10207.13663|Cluster-10207.26853
KEGG	ko04015	Rap1 signaling pathway	5|998	50|7017	0.849321	1	5	Cluster-10207.12503|Cluster-8860.0|Cluster-10207.20076|Cluster-10207.20325|Cluster-10207.21664
KEGG	ko00562	Inositol phosphate metabolism	10|998	92|7017	0.856385	1	10	Cluster-10207.22919|Cluster-10207.21326|Cluster-10207.23352|Cluster-10207.16162|Cluster-10207.20785|Cluster-10207.18686|Cluster-10207.20397|Cluster-10207.13531|Cluster-10207.22292|Cluster-10207.24683
KEGG	ko04380	Osteoclast differentiation	3|998	33|7017	0.856859	1	3	Cluster-10207.16837|Cluster-10207.12503|Cluster-10207.20325
KEGG	ko04011	MAPK signaling pathway - yeast	8|998	76|7017	0.858487	1	8	Cluster-10207.19616|Cluster-10207.22999|Cluster-10207.13985|Cluster-10207.18686|Cluster-10207.9019|Cluster-10207.27457|Cluster-10207.26045|Cluster-10207.13531
KEGG	ko02010	ABC transporters	5|998	52|7017	0.870358	1	5	Cluster-10207.32387|Cluster-10207.18420|Cluster-10207.22232|Cluster-10207.21818|Cluster-10207.15300
KEGG	ko05134	Legionellosis	11|998	102|7017	0.871244	1	11	Cluster-10663.0|Cluster-10207.21200|Cluster-8297.0|Cluster-10207.20799|Cluster-10207.24279|Cluster-453.0|Cluster-10207.5239|Cluster-10207.28904|Cluster-10207.5532|Cluster-10207.20338|Cluster-418.0
KEGG	ko04340	Hedgehog signaling pathway	2|998	25|7017	0.877236	1	2	Cluster-10207.8439|Cluster-10207.12754
KEGG	ko04712	Circadian rhythm - plant	4|998	45|7017	0.888618	1	4	Cluster-10207.14773|Cluster-10207.20134|Cluster-10207.33685|Cluster-10207.21379
KEGG	ko04140	Regulation of autophagy	5|998	55|7017	0.89722	1	5	Cluster-10207.25994|Cluster-10207.23644|Cluster-10207.21397|Cluster-10207.24579|Cluster-10207.33117
KEGG	ko05130	Pathogenic Escherichia coli infection	5|998	55|7017	0.89722	1	5	Cluster-10207.31817|Cluster-10207.18655|Cluster-10207.21351|Cluster-10472.0|Cluster-10207.2309
KEGG	ko04360	Axon guidance	4|998	47|7017	0.906114	1	4	Cluster-10207.8744|Cluster-10914.1|Cluster-10207.12503|Cluster-10207.20325
KEGG	ko05215	Prostate cancer	3|998	38|7017	0.91039	1	3	Cluster-10207.21326|Cluster-10207.29906|Cluster-10207.17115
KEGG	ko05210	Colorectal cancer	2|998	28|7017	0.911432	1	2	Cluster-10207.12503|Cluster-10207.20325
KEGG	ko04260	Cardiac muscle contraction	2|998	28|7017	0.911432	1	2	Cluster-10207.17272|Cluster-10207.27220
KEGG	ko04915	Estrogen signaling pathway	5|998	57|7017	0.912325	1	5	Cluster-10207.24279|Cluster-8860.0|Cluster-10207.20076|Cluster-10207.29906|Cluster-10207.21664
KEGG	ko04727	GABAergic synapse	4|998	48|7017	0.913912	1	4	Cluster-2105.0|Cluster-10207.25630|Cluster-10207.19272|Cluster-10207.18531
KEGG	ko04071	Sphingolipid signaling pathway	11|998	110|7017	0.919059	1	11	Cluster-10207.11641|Cluster-10207.7778|Cluster-10207.21326|Cluster-10207.22519|Cluster-11531.0|Cluster-10207.18246|Cluster-10207.11037|Cluster-10207.12503|Cluster-10207.20325|Cluster-10207.25349|Cluster-10207.7841
KEGG	ko05416	Viral myocarditis	2|998	29|7017	0.920688	1	2	Cluster-10207.12503|Cluster-10207.20325
KEGG	ko04150	mTOR signaling pathway	7|998	77|7017	0.925405	1	7	Cluster-10207.33117|Cluster-10207.21326|Cluster-10207.17955|Cluster-10207.24579|Cluster-10207.23644|Cluster-10207.21397|Cluster-10207.25994
KEGG	ko04623	Cytosolic DNA-sensing pathway	1|998	18|7017	0.926	1	1	Cluster-10207.16671
KEGG	ko04650	Natural killer cell mediated cytotoxicity	2|998	30|7017	0.929027	1	2	Cluster-10207.12503|Cluster-10207.20325
KEGG	ko04810	Regulation of actin cytoskeleton	10|998	104|7017	0.930418	1	10	Cluster-10914.1|Cluster-10207.22919|Cluster-10207.12767|Cluster-10207.18686|Cluster-10207.8579|Cluster-10207.24814|Cluster-10207.12503|Cluster-10207.20325|Cluster-10207.13531|Cluster-10207.22292
KEGG	ko03060	Protein export	6|998	69|7017	0.930427	1	6	Cluster-10207.15881|Cluster-10207.29948|Cluster-10207.32632|Cluster-10207.30680|Cluster-10207.26823|Cluster-10207.16933
KEGG	ko04621	NOD-like receptor signaling pathway	1|998	19|7017	0.935483	1	1	Cluster-10207.29906
KEGG	ko04520	Adherens junction	2|998	31|7017	0.936533	1	2	Cluster-10207.12503|Cluster-10207.20325
KEGG	ko04370	VEGF signaling pathway	2|998	31|7017	0.936533	1	2	Cluster-10207.12503|Cluster-10207.20325
KEGG	ko04662	B cell receptor signaling pathway	2|998	31|7017	0.936533	1	2	Cluster-10207.12503|Cluster-10207.20325
KEGG	ko05100	Bacterial invasion of epithelial cells	3|998	42|7017	0.939336	1	3	Cluster-10207.8744|Cluster-10207.12503|Cluster-10207.20325
KEGG	ko04972	Pancreatic secretion	4|998	52|7017	0.939625	1	4	Cluster-10207.19235|Cluster-10207.16932|Cluster-10207.20325|Cluster-10207.12503
KEGG	ko04113	Meiosis - yeast	10|998	107|7017	0.942715	1	10	Cluster-10207.11043|Cluster-10207.24814|Cluster-10207.20726|Cluster-11531.0|Cluster-10207.23449|Cluster-10207.17445|Cluster-10207.8579|Cluster-10207.25349|Cluster-10207.25552|Cluster-10207.12767
KEGG	ko04918	Thyroid hormone synthesis	2|998	32|7017	0.943281	1	2	Cluster-10207.23154|Cluster-10207.21606
KEGG	ko00290	Valine, leucine and isoleucine biosynthesis	1|998	20|7017	0.943752	1	1	Cluster-10207.15100
KEGG	ko04330	Notch signaling pathway	1|998	20|7017	0.943752	1	1	Cluster-10207.31630
KEGG	ko05200	Pathways in cancer	7|998	82|7017	0.948491	1	7	Cluster-10207.21326|Cluster-10207.29906|Cluster-10207.17115|Cluster-10207.12503|Cluster-10207.20325|Cluster-10207.30517|Cluster-10207.31630
KEGG	ko04261	Adrenergic signaling in cardiomyocytes	8|998	92|7017	0.952085	1	8	Cluster-10207.12767|Cluster-8860.0|Cluster-11531.0|Cluster-10207.8579|Cluster-10207.24814|Cluster-10207.21664|Cluster-10207.25349|Cluster-10207.20076
KEGG	ko04728	Dopaminergic synapse	8|998	92|7017	0.952085	1	8	Cluster-10207.12767|Cluster-8860.0|Cluster-11531.0|Cluster-10207.8579|Cluster-10207.24814|Cluster-10207.21664|Cluster-10207.25349|Cluster-10207.20076
KEGG	ko00230	Purine metabolism	18|998	178|7017	0.954069	1	18	Cluster-10207.21457|Cluster-10207.13029|Cluster-10207.18383|Cluster-10207.27062|Cluster-10207.12369|Cluster-10207.24016|Cluster-10207.31771|Cluster-10207.20576|Cluster-10207.16671|Cluster-10207.8655|Cluster-10207.5558|Cluster-10207.24021|Cluster-10207.21516|Cluster-10207.28027|Cluster-10207.17390|Cluster-10207.18563|Cluster-10207.15776|Cluster-10207.19122
KEGG	ko05161	Hepatitis B	3|998	45|7017	0.955074	1	3	Cluster-10207.5916|Cluster-10207.21326|Cluster-10207.17115
KEGG	ko00510	N-Glycan biosynthesis	4|998	56|7017	0.958148	1	4	Cluster-10207.23047|Cluster-10207.22819|Cluster-10207.10443|Cluster-10207.18569
KEGG	ko04142	Lysosome	10|998	113|7017	0.961734	1	10	Cluster-10207.16837|Cluster-10207.21911|Cluster-10207.7600|Cluster-10207.20386|Cluster-11241.1|Cluster-10207.16757|Cluster-10207.17310|Cluster-10207.22362|Cluster-10207.19392|Cluster-8660.0
KEGG	ko04010	MAPK signaling pathway	4|998	58|7017	0.965292	1	4	Cluster-10207.24279|Cluster-10207.21611|Cluster-10207.20325|Cluster-10207.12503
KEGG	ko00240	Pyrimidine metabolism	12|998	133|7017	0.967449	1	12	Cluster-10207.33512|Cluster-10207.27062|Cluster-10207.6063|Cluster-10207.16671|Cluster-10207.23790|Cluster-10207.20576|Cluster-10207.15375|Cluster-10207.5558|Cluster-10207.5056|Cluster-10207.16679|Cluster-10207.12369|Cluster-10207.21516
KEGG	ko04112	Cell cycle - Caulobacter	1|998	24|7017	0.967507	1	1	Cluster-10207.25245
KEGG	ko04068	FoxO signaling pathway	8|998	98|7017	0.969337	1	8	Cluster-10207.33117|Cluster-10207.21326|Cluster-10207.18272|Cluster-10207.24579|Cluster-10207.4543|Cluster-10207.23644|Cluster-10207.21397|Cluster-10207.25994
KEGG	ko05010	Alzheimer's disease	12|998	134|7017	0.969521	1	12	Cluster-10207.15007|Cluster-10207.18007|Cluster-10207.34512|Cluster-10207.25025|Cluster-10207.17272|Cluster-10207.34870|Cluster-3169.0|Cluster-8860.0|Cluster-10207.21664|Cluster-10207.27220|Cluster-10207.20076|Cluster-10207.24953
KEGG	ko04130	SNARE interactions in vesicular transport	3|998	49|7017	0.97017	1	3	Cluster-10207.24738|Cluster-10207.22433|Cluster-10207.27163
KEGG	ko05120	Epithelial cell signaling in Helicobacter pylori infection	3|998	50|7017	0.973112	1	3	Cluster-10207.21911|Cluster-10207.12503|Cluster-10207.20325
KEGG	ko05014	Amyotrophic lateral sclerosis (ALS)	2|998	39|7017	0.974579	1	2	Cluster-10207.12503|Cluster-10207.20325
KEGG	ko04341	Hedgehog signaling pathway - fly	2|998	39|7017	0.974579	1	2	Cluster-10207.8439|Cluster-10207.12754
KEGG	ko04214	Apoptosis - fly	1|998	26|7017	0.975306	1	1	Cluster-10207.18873
KEGG	ko05168	Herpes simplex infection	11|998	129|7017	0.976576	1	11	Cluster-10207.27061|Cluster-10207.22553|Cluster-10207.27062|Cluster-10207.12767|Cluster-10207.901|Cluster-10207.24676|Cluster-10207.8579|Cluster-10207.15972|Cluster-10207.24814|Cluster-10207.25915|Cluster-10207.14614
KEGG	ko05323	Rheumatoid arthritis	2|998	41|7017	0.979876	1	2	Cluster-10207.16837|Cluster-10207.21911
KEGG	ko04115	p53 signaling pathway	3|998	53|7017	0.980374	1	3	Cluster-10207.12825|Cluster-10207.33685|Cluster-10207.21326
KEGG	ko03460	Fanconi anemia pathway	4|998	64|7017	0.980485	1	4	Cluster-10207.15189|Cluster-10207.21004|Cluster-10207.20350|Cluster-10207.28894
KEGG	ko04145	Phagosome	13|998	150|7017	0.98109	1	13	Cluster-10207.21911|Cluster-10207.22919|Cluster-10207.20325|Cluster-10207.15881|Cluster-10207.31817|Cluster-10207.25242|Cluster-10207.32632|Cluster-10207.2309|Cluster-10207.21351|Cluster-10207.12503|Cluster-10472.0|Cluster-10207.18655|Cluster-10207.22292
KEGG	ko04022	cGMP-PKG signaling pathway	6|998	85|7017	0.981346	1	6	Cluster-10207.12767|Cluster-8860.0|Cluster-10207.8579|Cluster-10207.24814|Cluster-10207.21664|Cluster-10207.20076
KEGG	ko04141	Protein processing in endoplasmic reticulum	31|998	308|7017	0.98617	1	31	Cluster-10207.13857|Cluster-10207.12982|Cluster-10207.17004|Cluster-10207.17519|Cluster-10207.19633|Cluster-10207.2011|Cluster-10207.11345|Cluster-10207.12493|Cluster-10207.30961|Cluster-10207.28696|Cluster-10207.16420|Cluster-10207.27513|Cluster-10207.19708|Cluster-10207.15881|Cluster-10207.24279|Cluster-10207.24676|Cluster-10207.32632|Cluster-10207.29906|Cluster-10207.1450|Cluster-10207.10928|C…
KEGG	ko04723	Retrograde endocannabinoid signaling	1|998	31|7017	0.987568	1	1	Cluster-10207.18923
KEGG	ko00770	Pantothenate and CoA biosynthesis	1|998	31|7017	0.987568	1	1	Cluster-10207.22379
KEGG	ko04020	Calcium signaling pathway	4|998	69|7017	0.988098	1	4	Cluster-8860.0|Cluster-10207.24683|Cluster-10207.20076|Cluster-10207.21664
KEGG	ko05131	Shigellosis	2|998	46|7017	0.988857	1	2	Cluster-10207.12503|Cluster-10207.20325
KEGG	ko04139	Regulation of mitophagy - yeast	4|998	71|7017	0.990267	1	4	Cluster-10207.21467|Cluster-10207.13531|Cluster-10207.8289|Cluster-10207.18686
KEGG	ko04390	Hippo signaling pathway	4|998	72|7017	0.991204	1	4	Cluster-10207.24814|Cluster-10207.9927|Cluster-10207.12767|Cluster-10207.8579
KEGG	ko04966	Collecting duct acid secretion	1|998	34|7017	0.991765	1	1	Cluster-10207.21911
KEGG	ko00970	Aminoacyl-tRNA biosynthesis	4|998	73|7017	0.992055	1	4	Cluster-10207.8818|Cluster-10207.28483|Cluster-10207.38309|Cluster-10207.21181
KEGG	ko03440	Homologous recombination	2|998	49|7017	0.992217	1	2	Cluster-10207.21610|Cluster-10207.15189
KEGG	ko05132	Salmonella infection	2|998	49|7017	0.992217	1	2	Cluster-10207.12503|Cluster-10207.20325
KEGG	ko04530	Tight junction	2|998	49|7017	0.992217	1	2	Cluster-10207.21611|Cluster-10207.21326
KEGG	ko04961	Endocrine and other factor-regulated calcium reabsorption	2|998	50|7017	0.993099	1	2	Cluster-10207.19235|Cluster-10207.16932
KEGG	ko04151	PI3K-Akt signaling pathway	12|998	158|7017	0.994451	1	12	Cluster-10207.17955|Cluster-10207.21326|Cluster-11531.0|Cluster-10207.29906|Cluster-10207.25349|Cluster-10207.24579|Cluster-10207.12503|Cluster-10207.20325|Cluster-10207.23644|Cluster-10207.21397|Cluster-10207.25994|Cluster-10207.33117
KEGG	ko05160	Hepatitis C	1|998	39|7017	0.995856	1	1	Cluster-10207.24676
KEGG	ko04914	Progesterone-mediated oocyte maturation	2|998	55|7017	0.996234	1	2	Cluster-10207.17445|Cluster-10207.29906
KEGG	ko00513	Various types of N-glycan biosynthesis	1|998	40|7017	0.996388	1	1	Cluster-10207.22819
KEGG	ko04350	TGF-beta signaling pathway	1|998	40|7017	0.996388	1	1	Cluster-10207.17955
KEGG	ko04144	Endocytosis	23|998	268|7017	0.997186	1	23	Cluster-10207.11641|Cluster-10207.13182|Cluster-10207.22519|Cluster-10207.23118|Cluster-10207.18686|Cluster-10207.34054|Cluster-10207.24938|Cluster-10207.28904|Cluster-10207.5532|Cluster-10207.19864|Cluster-10207.13531|Cluster-10207.18246|Cluster-10207.19235|Cluster-10207.24279|Cluster-10207.21080|Cluster-10207.24670|Cluster-10207.27112|Cluster-10207.20411|Cluster-10207.4887|Cluster-10207.16932|C…
KEGG	ko00190	Oxidative phosphorylation	13|998	180|7017	0.997863	1	13	Cluster-10207.15007|Cluster-10207.18007|Cluster-10207.6705|Cluster-10207.21488|Cluster-10207.17272|Cluster-10207.21911|Cluster-10207.19849|Cluster-10207.35430|Cluster-10207.20593|Cluster-10207.34512|Cluster-10207.18223|Cluster-10207.24953|Cluster-10207.27220
KEGG	ko03420	Nucleotide excision repair	3|998	74|7017	0.998057	1	3	Cluster-10207.15178|Cluster-10207.13663|Cluster-10207.26853
KEGG	ko05166	HTLV-I infection	9|998	145|7017	0.998578	1	9	Cluster-10207.5572|Cluster-10207.215|Cluster-10207.21711|Cluster-10207.25242|Cluster-10207.1784|Cluster-10207.12137|Cluster-10207.17115|Cluster-10207.20091|Cluster-10207.17445
KEGG	ko05012	Parkinson's disease	8|998	138|7017	0.998967	1	8	Cluster-10207.15007|Cluster-10207.18007|Cluster-10207.34512|Cluster-10207.17272|Cluster-10207.35430|Cluster-10207.27513|Cluster-10207.24953|Cluster-10207.27220
KEGG	ko03015	mRNA surveillance pathway	15|998	210|7017	0.999067	1	15	Cluster-10207.22553|Cluster-10207.34997|Cluster-10207.29287|Cluster-10207.22474|Cluster-10207.14761|Cluster-11531.0|Cluster-10207.14038|Cluster-10207.25071|Cluster-10207.8579|Cluster-10207.24814|Cluster-10207.26982|Cluster-10207.1294|Cluster-10207.25349|Cluster-10207.12767|Cluster-10207.15517
KEGG	ko04110	Cell cycle	9|998	150|7017	0.999088	1	9	Cluster-10207.21711|Cluster-10207.20726|Cluster-10207.17115|Cluster-10207.17445|Cluster-10207.15178|Cluster-10207.25552|Cluster-10207.31630|Cluster-10207.26853|Cluster-10207.13284
KEGG	ko04721	Synaptic vesicle cycle	4|998	94|7017	0.999138	1	4	Cluster-10207.24738|Cluster-10207.28206|Cluster-10207.21911|Cluster-10207.27163
KEGG	ko04111	Cell cycle - yeast	6|998	118|7017	0.999155	1	6	Cluster-10207.21711|Cluster-10207.20726|Cluster-10207.17445|Cluster-10207.25552|Cluster-10207.9927|Cluster-10207.13284
KEGG	ko04310	Wnt signaling pathway	4|998	96|7017	0.999308	1	4	Cluster-10207.14736|Cluster-10207.14679|Cluster-10207.12503|Cluster-10207.20325
KEGG	ko03008	Ribosome biogenesis in eukaryotes	4|998	97|7017	0.99938	1	4	Cluster-10207.24626|Cluster-10207.13720|Cluster-10207.24238|Cluster-10207.21591
KEGG	ko04013	MAPK signaling pathway - fly	3|998	86|7017	0.999514	1	3	Cluster-10207.14509|Cluster-10207.20325|Cluster-10207.12503
KEGG	ko05016	Huntington's disease	11|998	179|7017	0.999554	1	11	Cluster-10207.15007|Cluster-10207.18007|Cluster-10207.27062|Cluster-10207.17272|Cluster-10207.8289|Cluster-10207.34512|Cluster-10207.27220|Cluster-10207.21467|Cluster-10207.21516|Cluster-10207.31630|Cluster-10207.24953
KEGG	ko03050	Proteasome	2|998	73|7017	0.999594	1	2	Cluster-10207.19696|Cluster-10207.21610
KEGG	ko04114	Oocyte meiosis	9|998	160|7017	0.999633	1	9	Cluster-10207.12767|Cluster-10207.17445|Cluster-11531.0|Cluster-10207.8579|Cluster-8860.0|Cluster-10207.21664|Cluster-10207.25349|Cluster-10207.24814|Cluster-10207.20076
KEGG	ko04391	Hippo signaling pathway - fly	1|998	62|7017	0.999825	1	1	Cluster-10207.9927
KEGG	ko03030	DNA replication	1|998	62|7017	0.999825	1	1	Cluster-10207.20726
KEGG	ko04120	Ubiquitin mediated proteolysis	10|998	192|7017	0.999949	1	10	Cluster-10207.12825|Cluster-10207.12029|Cluster-10207.33685|Cluster-10207.31485|Cluster-10207.12243|Cluster-10207.17445|Cluster-10207.25988|Cluster-10207.27513|Cluster-10207.30517|Cluster-10207.14509
KEGG	ko05203	Viral carcinogenesis	7|998	171|7017	0.999988	1	7	Cluster-10207.20325|Cluster-10207.5916|Cluster-757.0|Cluster-10207.12503|Cluster-10207.1297|Cluster-10207.31630|Cluster-10207.15776
KEGG	ko03040	Spliceosome	15|998	262|7017	0.999988	1	15	Cluster-10207.9541|Cluster-10207.22553|Cluster-10207.17517|Cluster-10207.23793|Cluster-10207.16041|Cluster-10207.31679|Cluster-10207.24279|Cluster-10207.25915|Cluster-10207.26209|Cluster-10207.14357|Cluster-10207.14614|Cluster-10207.20061|Cluster-10207.5043|Cluster-10207.20294|Cluster-10207.15388
KEGG	ko05169	Epstein-Barr virus infection	9|998	208|7017	0.999997	1	9	Cluster-10207.27062|Cluster-10207.21610|Cluster-10207.24279|Cluster-10207.24676|Cluster-10207.20576|Cluster-10207.16671|Cluster-10207.8980|Cluster-10207.21516|Cluster-10207.31630
KEGG	ko03013	RNA transport	13|998	261|7017	0.999998	1	13	Cluster-10207.22553|Cluster-10207.34997|Cluster-10207.21200|Cluster-10207.20799|Cluster-10207.14038|Cluster-10663.0|Cluster-10207.18236|Cluster-10207.1294|Cluster-10207.20338|Cluster-418.0|Cluster-453.0|Cluster-10207.14223|Cluster-10207.15517
KEGG	ko03010	Ribosome	30|998	569|7017	1	1	30	Cluster-10207.24263|Cluster-10207.15896|Cluster-10207.10346|Cluster-10207.8315|Cluster-10207.8353|Cluster-5335.0|Cluster-10207.10899|Cluster-10207.7172|Cluster-10207.34580|Cluster-573.0|Cluster-10207.15680|Cluster-1132.0|Cluster-10207.35509|Cluster-10207.26996|Cluster-10207.25578|Cluster-10207.18205|Cluster-10207.14826|Cluster-12276.0|Cluster-10207.5109|Cluster-8024.0|Cluster-10207.10254|Cluster-…

## Sheet: T2vsCK.all_KEGGenrich
Category	ID	Description	GeneRatio	BgRatio	pvalue	padj	Count	geneID
KEGG	ko04075	Plant hormone signal transduction	83|929	358|7017	1.84393e-05	0.00551335	83	Cluster-10207.17110|Cluster-10207.16168|Cluster-10207.30636|Cluster-10207.21931|Cluster-10207.23033|Cluster-10207.13675|Cluster-10207.24070|Cluster-10207.27793|Cluster-10207.38482|Cluster-10207.27908|Cluster-10207.17793|Cluster-10207.24645|Cluster-10207.10616|Cluster-10207.20001|Cluster-9152.0|Cluster-10207.16120|Cluster-9837.0|Cluster-10207.10560|Cluster-10207.30724|Cluster-10207.15297|Cluster-1…
KEGG	ko00500	Starch and sucrose metabolism	55|929	239|7017	0.000531394	0.0794434	55	Cluster-10207.17516|Cluster-10207.20645|Cluster-10207.24090|Cluster-10207.21731|Cluster-10207.38541|Cluster-10207.23119|Cluster-10207.31662|Cluster-10207.10474|Cluster-10207.32048|Cluster-10207.23339|Cluster-10207.22806|Cluster-10207.3736|Cluster-10207.14213|Cluster-10207.17590|Cluster-10207.24331|Cluster-10207.7507|Cluster-10207.27782|Cluster-10207.16916|Cluster-10207.13949|Cluster-10207.25065|C…
KEGG	ko00592	alpha-Linolenic acid metabolism	14|929	34|7017	0.00114567	0.114185	14	Cluster-10207.10242|Cluster-10207.31931|Cluster-10207.20795|Cluster-10207.24842|Cluster-10207.19840|Cluster-10207.12291|Cluster-10207.22863|Cluster-10207.19188|Cluster-10207.23769|Cluster-10207.18578|Cluster-10207.22603|Cluster-10207.8431|Cluster-10207.19718|Cluster-10207.23013
KEGG	ko04626	Plant-pathogen interaction	47|929	212|7017	0.00247262	0.184828	47	Cluster-10207.10349|Cluster-10207.20828|Cluster-10207.1565|Cluster-10207.17435|Cluster-10207.35325|Cluster-10207.13737|Cluster-10207.24817|Cluster-10207.13972|Cluster-10207.15663|Cluster-10207.27211|Cluster-10207.29074|Cluster-10207.17901|Cluster-10207.11293|Cluster-10207.26553|Cluster-10207.17635|Cluster-10207.19232|Cluster-10207.16529|Cluster-10207.15225|Cluster-10207.27515|Cluster-10207.37499|…
KEGG	ko05140	Leishmaniasis	35|929	152|7017	0.00501849	0.300105	35	Cluster-10207.24521|Cluster-10207.27847|Cluster-10207.21671|Cluster-10207.39350|Cluster-10207.7991|Cluster-10207.28906|Cluster-10207.13821|Cluster-10207.18439|Cluster-10207.6123|Cluster-10207.26763|Cluster-10207.32363|Cluster-10207.25891|Cluster-10207.30121|Cluster-10207.13764|Cluster-10207.19157|Cluster-10207.26480|Cluster-10207.21389|Cluster-10207.495|Cluster-10207.10984|Cluster-10207.24614|Clu…
KEGG	ko05145	Toxoplasmosis	44|929	209|7017	0.0073385	0.365702	44	Cluster-10207.24521|Cluster-10207.27847|Cluster-10207.21671|Cluster-10207.39350|Cluster-10207.7991|Cluster-10207.28906|Cluster-10207.13821|Cluster-10207.18439|Cluster-10207.36401|Cluster-10207.6123|Cluster-10207.17901|Cluster-10207.26763|Cluster-10207.32363|Cluster-10207.17435|Cluster-10207.25891|Cluster-10207.20316|Cluster-10207.30121|Cluster-10207.13764|Cluster-10207.19157|Cluster-10207.26480|C…
KEGG	ko00940	Phenylpropanoid biosynthesis	31|929	137|7017	0.00974175	0.397461	31	Cluster-10207.24350|Cluster-10207.22750|Cluster-10207.24331|Cluster-10207.19062|Cluster-10207.10474|Cluster-10207.31766|Cluster-10207.16742|Cluster-10207.14606|Cluster-10207.36842|Cluster-10207.20503|Cluster-10207.18033|Cluster-10207.18742|Cluster-10207.4394|Cluster-10207.3259|Cluster-10207.23937|Cluster-10207.17490|Cluster-10207.19363|Cluster-10207.23135|Cluster-10207.7581|Cluster-10207.33157|Cl…
KEGG	ko04620	Toll-like receptor signaling pathway	36|929	167|7017	0.0106344	0.397461	36	Cluster-10207.24521|Cluster-10207.27847|Cluster-10207.21671|Cluster-10207.39350|Cluster-10207.7991|Cluster-10207.28906|Cluster-10207.13821|Cluster-10207.18439|Cluster-10207.6123|Cluster-10207.26763|Cluster-10207.32363|Cluster-10207.25891|Cluster-10207.30121|Cluster-10207.13764|Cluster-10207.19157|Cluster-10207.26480|Cluster-10207.21389|Cluster-10207.495|Cluster-10207.10984|Cluster-10207.24614|Clu…
KEGG	ko04064	NF-kappa B signaling pathway	35|929	163|7017	0.0122281	0.406245	35	Cluster-10207.24521|Cluster-10207.27847|Cluster-10207.21671|Cluster-10207.39350|Cluster-10207.7991|Cluster-10207.28906|Cluster-10207.18439|Cluster-10207.6123|Cluster-10207.26763|Cluster-10207.32363|Cluster-10207.25891|Cluster-10207.30121|Cluster-10207.13764|Cluster-10207.19157|Cluster-10207.26480|Cluster-10207.21389|Cluster-10207.495|Cluster-10207.10984|Cluster-10207.24614|Cluster-10207.30270|Clu…
KEGG	ko00680	Methane metabolism	18|929	70|7017	0.0160792	0.480768	18	Cluster-10207.14707|Cluster-10207.21140|Cluster-10207.8455|Cluster-10207.19320|Cluster-10207.2578|Cluster-10207.21478|Cluster-10207.12578|Cluster-10207.23435|Cluster-10207.16127|Cluster-10207.18863|Cluster-10207.26816|Cluster-10207.22632|Cluster-10207.9376|Cluster-10207.18776|Cluster-10207.24399|Cluster-10207.16599|Cluster-10207.8002|Cluster-10207.18664
KEGG	ko04540	Gap junction	12|929	41|7017	0.0213672	0.549976	12	Cluster-10207.20737|Cluster-10207.21453|Cluster-10207.31817|Cluster-10207.19290|Cluster-10207.2309|Cluster-10207.13821|Cluster-10207.9699|Cluster-10472.0|Cluster-10207.22836|Cluster-10207.18655|Cluster-10207.36450|Cluster-10207.21501
KEGG	ko00909	Sesquiterpenoid and triterpenoid biosynthesis	7|929	18|7017	0.0244625	0.549976	7	Cluster-10207.27080|Cluster-10207.20672|Cluster-10207.16908|Cluster-10207.21298|Cluster-10207.3309|Cluster-10207.12077|Cluster-10207.15931
KEGG	ko05162	Measles	39|929	198|7017	0.025667	0.549976	39	Cluster-10207.24521|Cluster-10207.27847|Cluster-10207.21671|Cluster-10207.13764|Cluster-10207.39350|Cluster-10207.7991|Cluster-10207.28906|Cluster-10207.18439|Cluster-10207.36401|Cluster-10207.6123|Cluster-10207.26763|Cluster-10207.32363|Cluster-10207.24676|Cluster-10207.25891|Cluster-10207.30121|Cluster-10207.7721|Cluster-10207.12825|Cluster-10207.19157|Cluster-10207.26480|Cluster-10207.24279|Cl…
KEGG	ko00052	Galactose metabolism	19|929	80|7017	0.0257514	0.549976	19	Cluster-10207.18661|Cluster-10207.28073|Cluster-10207.2578|Cluster-10207.26296|Cluster-10207.8713|Cluster-10207.8455|Cluster-10207.21731|Cluster-10207.38541|Cluster-10207.31662|Cluster-10207.19683|Cluster-10207.23339|Cluster-10207.12235|Cluster-10207.10908|Cluster-10207.28502|Cluster-10207.18776|Cluster-10207.23070|Cluster-10207.14213|Cluster-10207.8002|Cluster-8523.0
KEGG	ko05133	Pertussis	36|929	182|7017	0.0296414	0.5625	36	Cluster-10207.24521|Cluster-10207.27847|Cluster-10207.21671|Cluster-10207.39350|Cluster-10207.7991|Cluster-10207.28906|Cluster-10207.13821|Cluster-10207.18439|Cluster-10207.6123|Cluster-10207.26763|Cluster-10207.32363|Cluster-10207.19232|Cluster-10207.25891|Cluster-10207.30121|Cluster-10207.13764|Cluster-10207.19157|Cluster-10207.26480|Cluster-10207.21389|Cluster-10207.495|Cluster-10207.10984|Clu…
KEGG	ko00521	Streptomycin biosynthesis	7|929	19|7017	0.0301003	0.5625	7	Cluster-10207.18661|Cluster-10207.21731|Cluster-10207.20785|Cluster-10207.23339|Cluster-10207.10908|Cluster-10207.28502|Cluster-10207.14213
KEGG	ko05142	Chagas disease (American trypanosomiasis)	36|929	186|7017	0.0376625	0.645063	36	Cluster-10207.24521|Cluster-10207.27847|Cluster-10207.21671|Cluster-10207.39350|Cluster-10207.7991|Cluster-10207.28906|Cluster-10207.13821|Cluster-10207.18439|Cluster-10207.6123|Cluster-10207.26763|Cluster-10207.32363|Cluster-10207.25891|Cluster-10207.30121|Cluster-10207.13764|Cluster-10207.19157|Cluster-10207.26480|Cluster-10207.21389|Cluster-10207.495|Cluster-10207.10984|Cluster-10207.24614|Clu…
KEGG	ko04978	Mineral absorption	6|929	16|7017	0.0409906	0.645063	6	Cluster-10207.5830|Cluster-10207.37050|Cluster-10207.8678|Cluster-10207.24383|Cluster-10207.23813|Cluster-10207.8677
KEGG	ko00430	Taurine and hypotaurine metabolism	6|929	16|7017	0.0409906	0.645063	6	Cluster-10207.23872|Cluster-10207.12968|Cluster-10207.3761|Cluster-10207.12195|Cluster-10207.8796|Cluster-10207.25630
KEGG	ko01040	Biosynthesis of unsaturated fatty acids	10|929	37|7017	0.0498716	0.74558	10	Cluster-10207.27351|Cluster-11518.0|Cluster-2106.0|Cluster-10207.12094|Cluster-10207.6942|Cluster-10207.15785|Cluster-10207.19718|Cluster-10207.8663|Cluster-10207.13918|Cluster-10207.19186
KEGG	ko00062	Fatty acid elongation	8|929	28|7017	0.0603644	0.786882	8	Cluster-10207.12981|Cluster-10207.21184|Cluster-10207.19186|Cluster-10207.28572|Cluster-10207.12094|Cluster-10207.27351|Cluster-10207.8663|Cluster-10207.13918
KEGG	ko00196	Photosynthesis - antenna proteins	7|929	23|7017	0.0610868	0.786882	7	Cluster-10207.2683|Cluster-10207.2577|Cluster-10207.5963|Cluster-10207.4386|Cluster-11328.0|Cluster-10207.13201|Cluster-10207.26420
KEGG	ko05164	Influenza A	38|929	208|7017	0.0625401	0.786882	38	Cluster-10207.24521|Cluster-10207.27847|Cluster-10207.21671|Cluster-10207.39350|Cluster-10207.7991|Cluster-10207.28906|Cluster-10207.13821|Cluster-10207.18439|Cluster-10207.36401|Cluster-10207.6123|Cluster-10207.26763|Cluster-10207.32363|Cluster-10207.24676|Cluster-10207.25891|Cluster-10207.30121|Cluster-10207.13764|Cluster-10207.19157|Cluster-10207.26480|Cluster-10207.24279|Cluster-10207.21389|C…
KEGG	ko00195	Photosynthesis	15|929	67|7017	0.0631611	0.786882	15	Cluster-10207.8331|Cluster-10207.25019|Cluster-10207.32733|Cluster-10207.34886|Cluster-10207.9797|Cluster-10207.27716|Cluster-10207.2428|Cluster-5227.0|Cluster-10207.504|Cluster-10207.15204|Cluster-10207.5015|Cluster-10207.1682|Cluster-10207.20593|Cluster-10777.1|Cluster-10207.23451
KEGG	ko00720	Carbon fixation pathways in prokaryotes	10|929	40|7017	0.0713684	0.853566	10	Cluster-10207.12550|Cluster-10207.24318|Cluster-10207.23435|Cluster-10207.34612|Cluster-10207.18664|Cluster-10207.19057|Cluster-10207.18554|Cluster-10207.22632|Cluster-10207.16869|Cluster-10207.24399
KEGG	ko00010	Glycolysis / Gluconeogenesis	28|929	149|7017	0.0781669	0.859722	28	Cluster-10207.21731|Cluster-10207.23339|Cluster-10207.2789|Cluster-10207.18776|Cluster-10207.14213|Cluster-10207.8002|Cluster-10207.18661|Cluster-10207.18849|Cluster-10207.25025|Cluster-10207.20186|Cluster-10207.9376|Cluster-10207.21478|Cluster-10207.8455|Cluster-10207.31931|Cluster-10207.2578|Cluster-10207.12578|Cluster-10207.28502|Cluster-10207.9880|Cluster-10207.26506|Cluster-10207.20514|Clust…
KEGG	ko00040	Pentose and glucuronate interconversions	18|929	88|7017	0.08186	0.859722	18	Cluster-10207.7507|Cluster-10207.29246|Cluster-10207.15673|Cluster-10207.3753|Cluster-10207.17516|Cluster-10207.20018|Cluster-10207.2249|Cluster-10207.21151|Cluster-10207.17863|Cluster-10207.24090|Cluster-10207.2789|Cluster-10207.17970|Cluster-10207.24919|Cluster-10207.23070|Cluster-10207.21661|Cluster-10207.18371|Cluster-10207.24365|Cluster-8523.0
KEGG	ko04722	Neurotrophin signaling pathway	39|929	221|7017	0.0851245	0.859722	39	Cluster-10207.24521|Cluster-10207.27847|Cluster-10207.21671|Cluster-10207.39350|Cluster-10207.7991|Cluster-10207.28906|Cluster-10207.13821|Cluster-10207.18439|Cluster-10207.16148|Cluster-10207.6123|Cluster-10207.26763|Cluster-10207.32363|Cluster-10207.19232|Cluster-10207.24424|Cluster-10207.25891|Cluster-10207.30121|Cluster-10207.13764|Cluster-10207.19157|Cluster-10207.26480|Cluster-10207.21389|C…
KEGG	ko01200	Carbon metabolism	51|929	302|7017	0.0936613	0.859722	51	Cluster-10207.17358|Cluster-10207.9191|Cluster-10207.24318|Cluster-10207.19320|Cluster-10207.19278|Cluster-10207.32966|Cluster-10207.16127|Cluster-10207.18863|Cluster-10207.21681|Cluster-10207.18434|Cluster-10207.18776|Cluster-10207.14213|Cluster-10207.16869|Cluster-10207.8002|Cluster-10207.12550|Cluster-10207.30952|Cluster-10207.15500|Cluster-10207.18664|Cluster-10207.25025|Cluster-10207.34612|C…
KEGG	ko01212	Fatty acid metabolism	18|929	90|7017	0.0941765	0.859722	18	Cluster-10207.28507|Cluster-10207.15785|Cluster-10207.12981|Cluster-10207.12550|Cluster-10207.24318|Cluster-11518.0|Cluster-10207.22051|Cluster-10207.26290|Cluster-2106.0|Cluster-10207.27351|Cluster-10207.12094|Cluster-10207.6942|Cluster-10207.22863|Cluster-10207.19490|Cluster-10207.19718|Cluster-10207.8663|Cluster-10207.13918|Cluster-10207.19186
KEGG	ko00830	Retinol metabolism	5|929	16|7017	0.0989896	0.859722	5	Cluster-10207.9376|Cluster-10207.21478|Cluster-10207.28029|Cluster-10207.21700|Cluster-10207.29152
KEGG	ko00750	Vitamin B6 metabolism	5|929	16|7017	0.0989896	0.859722	5	Cluster-10207.10220|Cluster-10207.24787|Cluster-10207.24694|Cluster-10207.18863|Cluster-10207.12484
KEGG	ko00561	Glycerolipid metabolism	17|929	85|7017	0.101629	0.859722	17	Cluster-10207.14908|Cluster-10207.24512|Cluster-10207.16185|Cluster-10207.26535|Cluster-10207.27090|Cluster-10207.13599|Cluster-10207.25014|Cluster-10207.29152|Cluster-10207.2789|Cluster-10207.17189|Cluster-10207.21700|Cluster-10207.14722|Cluster-10207.22702|Cluster-7752.0|Cluster-10207.15515|Cluster-10207.24365|Cluster-10207.9304
KEGG	ko05130	Pathogenic Escherichia coli infection	12|929	55|7017	0.101754	0.859722	12	Cluster-10207.20737|Cluster-10207.21453|Cluster-10207.31817|Cluster-10207.19290|Cluster-10207.6104|Cluster-10207.2309|Cluster-10207.9699|Cluster-10472.0|Cluster-10207.22836|Cluster-10207.18655|Cluster-10207.36450|Cluster-10207.21501
KEGG	ko00270	Cysteine and methionine metabolism	22|929	116|7017	0.101852	0.859722	22	Cluster-10207.20359|Cluster-10207.9880|Cluster-10207.22148|Cluster-10207.380|Cluster-10207.15423|Cluster-10207.22022|Cluster-10207.16945|Cluster-10207.5994|Cluster-10207.25169|Cluster-10207.23955|Cluster-10207.21035|Cluster-10207.4920|Cluster-10207.21371|Cluster-10207.14283|Cluster-10207.21908|Cluster-10207.20384|Cluster-10207.23342|Cluster-10207.35175|Cluster-10207.17870|Cluster-10207.27084|Clus…
KEGG	ko00450	Selenocompound metabolism	7|929	27|7017	0.106404	0.859722	7	Cluster-10207.38309|Cluster-10207.21908|Cluster-10207.18993|Cluster-10207.21371|Cluster-10207.22148|Cluster-10207.22022|Cluster-10207.18383
KEGG	ko05152	Tuberculosis	45|929	266|7017	0.107586	0.859722	45	Cluster-10207.24521|Cluster-10207.27847|Cluster-10207.5820|Cluster-10207.21671|Cluster-10207.39350|Cluster-10207.1784|Cluster-10207.12137|Cluster-10207.21911|Cluster-10207.28906|Cluster-10207.13821|Cluster-10207.18439|Cluster-10207.23193|Cluster-10207.6123|Cluster-10207.26763|Cluster-10207.32363|Cluster-10207.19232|Cluster-10207.25891|Cluster-10207.30121|Cluster-10207.13764|Cluster-10207.19157|Cl…
KEGG	ko00140	Steroid hormone biosynthesis	3|929	7|7017	0.109262	0.859722	3	Cluster-10207.12094|Cluster-10207.19186|Cluster-10207.12154
KEGG	ko00564	Glycerophospholipid metabolism	23|929	124|7017	0.112195	0.860159	23	Cluster-10207.16352|Cluster-10207.16185|Cluster-10207.22519|Cluster-10207.9019|Cluster-10207.17318|Cluster-10207.14722|Cluster-10207.26535|Cluster-10207.27090|Cluster-10207.15304|Cluster-10207.18246|Cluster-10207.25431|Cluster-10207.19698|Cluster-10207.23479|Cluster-10207.13985|Cluster-10207.13724|Cluster-10207.15515|Cluster-10207.24943|Cluster-10207.29581|Cluster-10207.29582|Cluster-10207.20884|…
KEGG	ko03018	RNA degradation	27|929	151|7017	0.120831	0.884662	27	Cluster-10207.19659|Cluster-10207.21096|Cluster-10207.20843|Cluster-10207.14899|Cluster-10207.22209|Cluster-10207.16847|Cluster-10207.18776|Cluster-10207.8002|Cluster-10207.34997|Cluster-10207.25411|Cluster-10207.26383|Cluster-10207.13422|Cluster-10207.2578|Cluster-10207.8455|Cluster-10207.32613|Cluster-10207.10336|Cluster-10207.11464|Cluster-10207.1294|Cluster-10207.16013|Cluster-10207.16036|Clu…
KEGG	ko00310	Lysine degradation	8|929	34|7017	0.124958	0.884662	8	Cluster-10207.17358|Cluster-10207.13655|Cluster-10207.13766|Cluster-10207.19278|Cluster-10207.7715|Cluster-10207.2789|Cluster-10207.28372|Cluster-10207.24365
KEGG	ko04973	Carbohydrate digestion and absorption	6|929	23|7017	0.127508	0.884662	6	Cluster-9018.0|Cluster-10207.23339|Cluster-10207.14697|Cluster-10207.10908|Cluster-10207.28502|Cluster-10207.14213
KEGG	ko00053	Ascorbate and aldarate metabolism	12|929	58|7017	0.130096	0.884662	12	Cluster-10207.24090|Cluster-10207.17915|Cluster-10207.12020|Cluster-10207.17098|Cluster-10207.16333|Cluster-10207.2789|Cluster-10207.20711|Cluster-10207.23070|Cluster-10207.18424|Cluster-10207.20308|Cluster-10207.24365|Cluster-8523.0
KEGG	ko00460	Cyanoamino acid metabolism	11|929	52|7017	0.130184	0.884662	11	Cluster-10207.14707|Cluster-9356.0|Cluster-10207.24331|Cluster-10207.10474|Cluster-10207.3761|Cluster-10207.23872|Cluster-10207.17490|Cluster-10207.3259|Cluster-10207.18434|Cluster-10207.24344|Cluster-10207.14076
KEGG	ko05231	Choline metabolism in cancer	16|929	83|7017	0.134086	0.890925	16	Cluster-10207.16185|Cluster-10207.26535|Cluster-10207.22519|Cluster-10207.27090|Cluster-10207.17318|Cluster-10207.18246|Cluster-10207.29581|Cluster-10207.13821|Cluster-10207.7056|Cluster-10207.14722|Cluster-10207.20325|Cluster-10207.13531|Cluster-10207.17955|Cluster-10207.24943|Cluster-10207.15515|Cluster-10207.29582
KEGG	ko00524	Neomycin, kanamycin and gentamicin biosynthesis	4|929	13|7017	0.139089	0.893018	4	Cluster-10207.23339|Cluster-10207.28502|Cluster-10207.14213|Cluster-10207.10908
KEGG	ko00906	Carotenoid biosynthesis	9|929	41|7017	0.140374	0.893018	9	Cluster-10207.19536|Cluster-10207.10482|Cluster-10207.24708|Cluster-10207.23654|Cluster-10207.11819|Cluster-11059.0|Cluster-10207.11264|Cluster-10207.20630|Cluster-10207.13030
KEGG	ko00590	Arachidonic acid metabolism	6|929	24|7017	0.144113	0.897707	6	Cluster-10207.21606|Cluster-10207.2748|Cluster-10207.7397|Cluster-10207.3761|Cluster-10207.23872|Cluster-10207.23242
KEGG	ko04621	NOD-like receptor signaling pathway	5|929	19|7017	0.153932	0.915876	5	Cluster-10207.24817|Cluster-10207.13821|Cluster-10207.26734|Cluster-10207.29906|Cluster-10207.21941
KEGG	ko00030	Pentose phosphate pathway	13|929	67|7017	0.15998	0.915876	13	Cluster-10207.18661|Cluster-10207.8455|Cluster-10207.21731|Cluster-10207.2941|Cluster-10207.12578|Cluster-10207.32966|Cluster-10207.25732|Cluster-10207.22825|Cluster-10207.26816|Cluster-10207.2578|Cluster-10207.12883|Cluster-10207.18776|Cluster-10207.8002
KEGG	ko00945	Stilbenoid, diarylheptanoid and gingerol biosynthesis	6|929	25|7017	0.161646	0.915876	6	Cluster-10207.19062|Cluster-10207.8610|Cluster-10207.31766|Cluster-10207.835|Cluster-10207.23135|Cluster-10207.19805
KEGG	ko00650	Butanoate metabolism	6|929	25|7017	0.161646	0.915876	6	Cluster-10207.21849|Cluster-10207.20666|Cluster-10207.22134|Cluster-10207.20575|Cluster-10207.19665|Cluster-10207.25630
KEGG	ko00250	Alanine, aspartate and glutamate metabolism	12|929	61|7017	0.162346	0.915876	12	Cluster-10207.9576|Cluster-10207.21849|Cluster-10207.23618|Cluster-10207.20666|Cluster-10207.21035|Cluster-10207.22134|Cluster-10207.12647|Cluster-10207.19923|Cluster-10207.22115|Cluster-10207.16599|Cluster-10207.25630|Cluster-10207.21645
KEGG	ko00904	Diterpenoid biosynthesis	5|929	20|7017	0.174561	0.963711	5	Cluster-10207.30616|Cluster-10207.1035|Cluster-10207.25907|Cluster-10207.30615|Cluster-10207.216
KEGG	ko00620	Pyruvate metabolism	19|929	107|7017	0.177271	0.963711	19	Cluster-10207.9880|Cluster-10207.15500|Cluster-10207.12550|Cluster-10207.24318|Cluster-10207.23435|Cluster-10207.8886|Cluster-10207.20186|Cluster-10207.21419|Cluster-10207.18664|Cluster-10207.30953|Cluster-10207.30952|Cluster-10207.18849|Cluster-10207.2789|Cluster-10207.17440|Cluster-10207.21466|Cluster-10207.22632|Cluster-10207.21411|Cluster-10207.24365|Cluster-10207.24399
KEGG	ko00100	Steroid biosynthesis	7|929	32|7017	0.182125	0.972415	7	Cluster-10207.39133|Cluster-10207.33721|Cluster-10207.3309|Cluster-10207.22309|Cluster-10207.22711|Cluster-10207.12077|Cluster-10207.15931
KEGG	ko00051	Fructose and mannose metabolism	15|929	83|7017	0.195813	1	15	Cluster-10207.26506|Cluster-10207.8455|Cluster-10207.2578|Cluster-10207.12578|Cluster-10207.13949|Cluster-10207.9662|Cluster-10207.23339|Cluster-10207.16841|Cluster-10207.10908|Cluster-10207.26816|Cluster-10207.31837|Cluster-10207.28502|Cluster-10207.18776|Cluster-10207.14213|Cluster-10207.8002
KEGG	ko00920	Sulfur metabolism	8|929	39|7017	0.19807	1	8	Cluster-10207.4021|Cluster-10207.8208|Cluster-10207.21908|Cluster-10207.20384|Cluster-10207.18383|Cluster-10207.22148|Cluster-10207.22022|Cluster-10207.19122
KEGG	ko00910	Nitrogen metabolism	7|929	33|7017	0.199451	1	7	Cluster-10207.18072|Cluster-10207.18434|Cluster-10207.18606|Cluster-10207.19923|Cluster-10207.29441|Cluster-10207.11248|Cluster-10207.12745
KEGG	ko00905	Brassinosteroid biosynthesis	4|929	16|7017	0.213879	1	4	Cluster-4392.0|Cluster-10207.7535|Cluster-10207.4464|Cluster-10207.8405
KEGG	ko05204	Chemical carcinogenesis	6|929	28|7017	0.219108	1	6	Cluster-10207.32198|Cluster-10207.9991|Cluster-10207.20749|Cluster-10207.7397|Cluster-10207.21478|Cluster-10207.9376
KEGG	ko00900	Terpenoid backbone biosynthesis	11|929	60|7017	0.229948	1	11	Cluster-10207.11669|Cluster-10207.27339|Cluster-10207.14938|Cluster-10207.21025|Cluster-10207.7198|Cluster-10207.13320|Cluster-10207.20575|Cluster-10207.23692|Cluster-10207.27352|Cluster-10207.25525|Cluster-10207.24020
KEGG	ko00625	Chloroalkane and chloroalkene degradation	4|929	17|7017	0.240912	1	4	Cluster-10207.9376|Cluster-10207.2789|Cluster-10207.21478|Cluster-10207.24365
KEGG	ko00960	Tropane, piperidine and pyridine alkaloid biosynthesis	5|929	23|7017	0.241844	1	5	Cluster-10207.21035|Cluster-10207.22316|Cluster-10207.20399|Cluster-10207.18801|Cluster-10207.22238
KEGG	ko00520	Amino sugar and nucleotide sugar metabolism	24|929	148|7017	0.2487	1	24	Cluster-10207.21731|Cluster-10207.13949|Cluster-10207.32926|Cluster-10207.23339|Cluster-10207.16143|Cluster-10207.14213|Cluster-10207.18661|Cluster-10207.24090|Cluster-10207.16916|Cluster-10207.25530|Cluster-10207.20444|Cluster-10207.23070|Cluster-10207.22188|Cluster-10207.15964|Cluster-10207.9662|Cluster-10207.22396|Cluster-10207.28502|Cluster-8523.0|Cluster-10207.24086|Cluster-10207.22825|Clust…
KEGG	ko00253	Tetracycline biosynthesis	2|929	6|7017	0.248982	1	2	Cluster-10207.12550|Cluster-10207.24318
KEGG	ko00982	Drug metabolism - cytochrome P450	6|929	30|7017	0.260684	1	6	Cluster-10207.32198|Cluster-10207.9991|Cluster-10207.20749|Cluster-10207.21478|Cluster-10207.9376|Cluster-10207.27374
KEGG	ko00710	Carbon fixation in photosynthetic organisms	15|929	89|7017	0.265802	1	15	Cluster-10207.26506|Cluster-10207.18664|Cluster-10207.25025|Cluster-10207.23435|Cluster-10207.21035|Cluster-10207.12578|Cluster-10207.30953|Cluster-10207.30952|Cluster-10207.9191|Cluster-10207.26816|Cluster-10207.8886|Cluster-10207.12883|Cluster-10207.22632|Cluster-10207.15500|Cluster-10207.24399
KEGG	ko00071	Fatty acid degradation	10|929	56|7017	0.266823	1	10	Cluster-10207.31931|Cluster-10207.22863|Cluster-10207.22051|Cluster-10207.26290|Cluster-10207.2789|Cluster-10207.21478|Cluster-10207.9376|Cluster-10207.19718|Cluster-10207.28507|Cluster-10207.24365
KEGG	ko04962	Vasopressin-regulated water reabsorption	9|929	50|7017	0.275409	1	9	Cluster-10207.1998|Cluster-10207.7773|Cluster-10207.12753|Cluster-10207.24424|Cluster-10207.16148|Cluster-10207.1519|Cluster-10207.16932|Cluster-10207.27944|Cluster-10207.25420
KEGG	ko05230	Central carbon metabolism in cancer	12|929	70|7017	0.278985	1	12	Cluster-10207.23339|Cluster-10207.13821|Cluster-10207.8455|Cluster-10207.21326|Cluster-10207.2578|Cluster-10207.32966|Cluster-10207.10908|Cluster-10207.20186|Cluster-10207.28502|Cluster-10207.18776|Cluster-10207.14213|Cluster-10207.8002
KEGG	ko00980	Metabolism of xenobiotics by cytochrome P450	6|929	31|7017	0.282201	1	6	Cluster-10207.32198|Cluster-10207.9991|Cluster-10207.20749|Cluster-10207.7397|Cluster-10207.21478|Cluster-10207.9376
KEGG	ko04072	Phospholipase D signaling pathway	14|929	84|7017	0.287563	1	14	Cluster-10207.16185|Cluster-10207.26535|Cluster-10207.22519|Cluster-10207.27090|Cluster-10207.18246|Cluster-10207.28272|Cluster-10207.6879|Cluster-10207.13821|Cluster-10207.28904|Cluster-10207.5532|Cluster-10207.13531|Cluster-10207.17318|Cluster-10207.15515|Cluster-10207.14722
KEGG	ko00908	Zeatin biosynthesis	5|929	25|7017	0.289974	1	5	Cluster-10207.30432|Cluster-10207.11374|Cluster-10207.1650|Cluster-10207.22116|Cluster-10207.4648
KEGG	ko05215	Prostate cancer	7|929	38|7017	0.294017	1	7	Cluster-10207.13821|Cluster-10207.21326|Cluster-10207.21941|Cluster-10207.29906|Cluster-10207.17115|Cluster-10207.24817|Cluster-10207.26734
KEGG	ko00350	Tyrosine metabolism	7|929	38|7017	0.294017	1	7	Cluster-10207.31931|Cluster-10207.21035|Cluster-10207.18801|Cluster-10207.21478|Cluster-10207.20550|Cluster-10207.9376|Cluster-10207.22316
KEGG	ko00626	Naphthalene degradation	2|929	7|7017	0.296202	1	2	Cluster-10207.9376|Cluster-10207.21478
KEGG	ko05221	Acute myeloid leukemia	2|929	7|7017	0.296202	1	2	Cluster-10207.13821|Cluster-10207.17955
KEGG	ko05219	Bladder cancer	2|929	7|7017	0.296202	1	2	Cluster-10207.13821|Cluster-10207.17115
KEGG	ko05218	Melanoma	3|929	13|7017	0.301254	1	3	Cluster-10207.13821|Cluster-10207.21326|Cluster-10207.17115
KEGG	ko04392	Hippo signaling pathway -multiple species	3|929	13|7017	0.301254	1	3	Cluster-10207.26045|Cluster-10207.9927|Cluster-10207.27457
KEGG	ko00380	Tryptophan metabolism	6|929	32|7017	0.304089	1	6	Cluster-10207.17358|Cluster-10207.5451|Cluster-10207.19278|Cluster-10207.9238|Cluster-10207.2789|Cluster-10207.24365
KEGG	ko00330	Arginine and proline metabolism	12|929	72|7017	0.30798	1	12	Cluster-8801.0|Cluster-10207.24351|Cluster-10207.27747|Cluster-10207.21035|Cluster-10207.27092|Cluster-10207.24989|Cluster-10207.2789|Cluster-10207.15435|Cluster-10207.27801|Cluster-10207.28148|Cluster-10207.24365|Cluster-10207.7904
KEGG	ko02024	Quorum sensing	14|929	86|7017	0.314326	1	14	Cluster-10207.28507|Cluster-10207.29246|Cluster-10207.15673|Cluster-10207.21151|Cluster-10207.13962|Cluster-10207.21661|Cluster-10207.22051|Cluster-10207.10042|Cluster-10207.26290|Cluster-10207.24919|Cluster-10207.25630|Cluster-10207.29948|Cluster-10207.25431|Cluster-10207.19225
KEGG	ko04933	AGE-RAGE signaling pathway in diabetic complications	4|929	20|7017	0.325525	1	4	Cluster-10207.5033|Cluster-10207.13821|Cluster-10207.20325|Cluster-10207.24683
KEGG	ko04975	Fat digestion and absorption	2|929	8|7017	0.342936	1	2	Cluster-10207.29152|Cluster-10207.21700
KEGG	ko04210	Apoptosis	9|929	54|7017	0.344739	1	9	Cluster-10207.13821|Cluster-10207.20386|Cluster-11241.1|Cluster-7519.1|Cluster-10472.0|Cluster-10207.18655|Cluster-10207.36450|Cluster-10207.21501|Cluster-8660.0
KEGG	ko00020	Citrate cycle (TCA cycle)	10|929	62|7017	0.364895	1	10	Cluster-10207.17358|Cluster-10207.22882|Cluster-10207.34612|Cluster-10207.19278|Cluster-10207.30953|Cluster-10207.30952|Cluster-10207.18849|Cluster-10207.20186|Cluster-10207.21411|Cluster-10207.16869
KEGG	ko05213	Endometrial cancer	3|929	15|7017	0.370651	1	3	Cluster-10207.8744|Cluster-10207.13821|Cluster-10207.21326
KEGG	ko00860	Porphyrin and chlorophyll metabolism	8|929	49|7017	0.378377	1	8	Cluster-10207.14026|Cluster-10207.27339|Cluster-10207.24978|Cluster-10207.4387|Cluster-10207.16028|Cluster-10207.27352|Cluster-10207.6870|Cluster-10207.18479
KEGG	ko00950	Isoquinoline alkaloid biosynthesis	4|929	22|7017	0.383028	1	4	Cluster-10207.21035|Cluster-10207.22316|Cluster-10207.18801|Cluster-10207.20550
KEGG	ko01230	Biosynthesis of amino acids	43|929	297|7017	0.386626	1	43	Cluster-10207.18735|Cluster-10207.20359|Cluster-10207.22148|Cluster-10207.18863|Cluster-10207.380|Cluster-10207.19923|Cluster-10207.18776|Cluster-10207.28148|Cluster-10207.16869|Cluster-10207.8002|Cluster-10207.5994|Cluster-10207.25169|Cluster-10207.25025|Cluster-10207.27747|Cluster-10207.34612|Cluster-10207.21035|Cluster-10207.21371|Cluster-10207.24787|Cluster-10207.20384|Cluster-10207.22422|Clu…
KEGG	ko00562	Inositol phosphate metabolism	14|929	92|7017	0.397669	1	14	Cluster-10207.10478|Cluster-10207.22919|Cluster-10207.18382|Cluster-10207.21326|Cluster-10207.17072|Cluster-10207.5033|Cluster-10207.20785|Cluster-10207.25431|Cluster-10207.26506|Cluster-10207.17915|Cluster-10207.13531|Cluster-10207.18424|Cluster-10207.16162|Cluster-10207.24683
KEGG	ko04915	Estrogen signaling pathway	9|929	57|7017	0.39832	1	9	Cluster-10207.36401|Cluster-10207.13821|Cluster-10207.15576|Cluster-10207.21941|Cluster-10207.29906|Cluster-10207.24279|Cluster-10207.24817|Cluster-10207.19232|Cluster-10207.26734
KEGG	ko00791	Atrazine degradation	1|929	3|7017	0.401184	1	1	Cluster-10207.30847
KEGG	ko00902	Monoterpenoid biosynthesis	1|929	3|7017	0.401184	1	1	Cluster-10207.25387
KEGG	ko00591	Linoleic acid metabolism	3|929	16|7017	0.404943	1	3	Cluster-10207.18578|Cluster-10207.24842|Cluster-10207.22603
KEGG	ko01522	Endocrine resistance	4|929	23|7017	0.411617	1	4	Cluster-10207.17907|Cluster-10207.17955|Cluster-10207.13821|Cluster-10207.17115
KEGG	ko00260	Glycine, serine and threonine metabolism	12|929	79|7017	0.413886	1	12	Cluster-10207.14707|Cluster-10207.5994|Cluster-10207.21140|Cluster-10207.18801|Cluster-10207.21681|Cluster-10207.24787|Cluster-10207.18863|Cluster-10207.15317|Cluster-10207.18735|Cluster-10207.16599|Cluster-10207.22316|Cluster-10207.21411
KEGG	ko01210	2-Oxocarboxylic acid metabolism	9|929	58|7017	0.416271	1	9	Cluster-10207.5994|Cluster-10207.22882|Cluster-10207.11804|Cluster-10207.34612|Cluster-10207.18896|Cluster-10207.21035|Cluster-10207.16869|Cluster-10207.5474|Cluster-10207.31122
KEGG	ko04012	ErbB signaling pathway	2|929	10|7017	0.432829	1	2	Cluster-10207.13821|Cluster-10207.17955
KEGG	ko00903	Limonene and pinene degradation	2|929	10|7017	0.432829	1	2	Cluster-10207.2789|Cluster-10207.24365
KEGG	ko04923	Regulation of lipolysis in adipocytes	2|929	10|7017	0.432829	1	2	Cluster-10207.22702|Cluster-10207.9304
KEGG	ko00261	Monobactam biosynthesis	2|929	10|7017	0.432829	1	2	Cluster-10207.5994|Cluster-10207.18383
KEGG	ko04070	Phosphatidylinositol signaling system	16|929	109|7017	0.435943	1	16	Cluster-10207.10478|Cluster-10207.22919|Cluster-10207.18382|Cluster-10207.26535|Cluster-10207.21326|Cluster-10207.17072|Cluster-10207.27090|Cluster-10207.5033|Cluster-10207.17915|Cluster-10207.16185|Cluster-10207.19232|Cluster-10207.13531|Cluster-10207.18424|Cluster-10207.15515|Cluster-10207.14722|Cluster-10207.24683
KEGG	ko04712	Circadian rhythm - plant	7|929	45|7017	0.437295	1	7	Cluster-10207.19845|Cluster-10207.33685|Cluster-10207.21379|Cluster-10207.20134|Cluster-10207.14773|Cluster-10207.9038|Cluster-10207.14443
KEGG	ko00130	Ubiquinone and other terpenoid-quinone biosynthesis	6|929	38|7017	0.438619	1	6	Cluster-10207.16319|Cluster-10207.22994|Cluster-10207.15183|Cluster-10207.33928|Cluster-10207.10152|Cluster-10207.33157
KEGG	ko00073	Cutin, suberine and wax biosynthesis	4|929	24|7017	0.439913	1	4	Cluster-10207.8837|Cluster-10207.25564|Cluster-10207.16233|Cluster-10207.11295
KEGG	ko05110	Vibrio cholerae infection	11|929	74|7017	0.446989	1	11	Cluster-10207.21911|Cluster-10207.15881|Cluster-10207.9466|Cluster-10207.18952|Cluster-10207.28696|Cluster-10207.17519|Cluster-10207.6879|Cluster-10207.28904|Cluster-10207.5532|Cluster-10207.21549|Cluster-10207.28272
KEGG	ko05131	Shigellosis	7|929	46|7017	0.457756	1	7	Cluster-10207.12572|Cluster-10207.13821|Cluster-10207.6104|Cluster-10207.23819|Cluster-10207.20325|Cluster-1084.0|Cluster-10207.24502
KEGG	ko04930	Type II diabetes mellitus	5|929	32|7017	0.464201	1	5	Cluster-10207.23339|Cluster-10207.28502|Cluster-10207.13821|Cluster-10207.14213|Cluster-10207.10908
KEGG	ko04614	Renin-angiotensin system	1|929	4|7017	0.473248	1	1	Cluster-10207.37365
KEGG	ko05223	Non-small cell lung cancer	2|929	11|7017	0.475256	1	2	Cluster-10207.13821|Cluster-10207.17115
KEGG	ko04612	Antigen processing and presentation	15|929	105|7017	0.478851	1	15	Cluster-10207.36401|Cluster-10207.16757|Cluster-10207.5572|Cluster-10207.12638|Cluster-10207.28535|Cluster-10207.9413|Cluster-10207.1784|Cluster-10207.12137|Cluster-10207.21941|Cluster-10207.29906|Cluster-10207.27115|Cluster-10207.24279|Cluster-10207.24817|Cluster-10207.26734|Cluster-8660.0
KEGG	ko00565	Ether lipid metabolism	6|929	40|7017	0.482882	1	6	Cluster-10207.16352|Cluster-10207.22519|Cluster-10207.20884|Cluster-10207.18246|Cluster-10207.17318|Cluster-10207.25431
KEGG	ko04380	Osteoclast differentiation	5|929	33|7017	0.48846	1	5	Cluster-10207.16837|Cluster-10207.5820|Cluster-10207.13821|Cluster-10207.23193|Cluster-10207.20325
KEGG	ko00061	Fatty acid biosynthesis	8|929	55|7017	0.492531	1	8	Cluster-10207.12550|Cluster-10207.24318|Cluster-10207.22051|Cluster-10207.26290|Cluster-10207.15785|Cluster-10207.6942|Cluster-10207.19490|Cluster-10207.28507
KEGG	ko03410	Base excision repair	7|929	48|7017	0.498142	1	7	Cluster-10207.17789|Cluster-10207.13572|Cluster-10207.35106|Cluster-10207.26013|Cluster-10207.30613|Cluster-10207.18229|Cluster-10207.2877
KEGG	ko00730	Thiamine metabolism	3|929	19|7017	0.503664	1	3	Cluster-10207.18438|Cluster-10207.14938|Cluster-10207.30796
KEGG	ko04066	HIF-1 signaling pathway	9|929	63|7017	0.505079	1	9	Cluster-10207.14213|Cluster-10207.25025|Cluster-10207.20186|Cluster-10207.23339|Cluster-10207.13821|Cluster-10207.10908|Cluster-10207.28502|Cluster-10207.24696|Cluster-10207.17955
KEGG	ko04920	Adipocytokine signaling pathway	8|929	56|7017	0.511104	1	8	Cluster-10207.33117|Cluster-10207.16316|Cluster-10207.22051|Cluster-10207.26290|Cluster-10207.4543|Cluster-10207.21397|Cluster-10207.28507|Cluster-10207.24651
KEGG	ko01220	Degradation of aromatic compounds	2|929	12|7017	0.515691	1	2	Cluster-10207.9376|Cluster-10207.21478
KEGG	ko05132	Salmonella infection	7|929	49|7017	0.517978	1	7	Cluster-10207.12572|Cluster-10207.13821|Cluster-10207.6104|Cluster-10207.23819|Cluster-10207.20325|Cluster-1084.0|Cluster-10207.24502
KEGG	ko04660	T cell receptor signaling pathway	3|929	20|7017	0.534674	1	3	Cluster-10207.5820|Cluster-10207.13821|Cluster-10207.23193
KEGG	ko00440	Phosphonate and phosphinate metabolism	1|929	5|7017	0.536646	1	1	Cluster-10207.20884
KEGG	ko04960	Aldosterone-regulated sodium reabsorption	1|929	5|7017	0.536646	1	1	Cluster-10207.13821
KEGG	ko04726	Serotonergic synapse	1|929	5|7017	0.536646	1	1	Cluster-10207.13821
KEGG	ko04015	Rap1 signaling pathway	7|929	50|7017	0.537522	1	7	Cluster-10207.12572|Cluster-10207.13821|Cluster-10207.24502|Cluster-10207.20325|Cluster-10207.19232|Cluster-1084.0|Cluster-10207.23819
KEGG	ko00480	Glutathione metabolism	11|929	81|7017	0.55688	1	11	Cluster-10207.23872|Cluster-10207.32198|Cluster-10207.2748|Cluster-10207.21606|Cluster-10207.9991|Cluster-10207.20749|Cluster-10207.12020|Cluster-10207.3761|Cluster-10207.32966|Cluster-10207.16333|Cluster-10207.25767
KEGG	ko01521	EGFR tyrosine kinase inhibitor resistance	3|929	21|7017	0.564553	1	3	Cluster-10207.13821|Cluster-10207.17955|Cluster-10207.21326
KEGG	ko04211	Longevity regulating pathway	9|929	67|7017	0.573096	1	9	Cluster-10207.13766|Cluster-10207.16316|Cluster-10207.24651|Cluster-10207.7715|Cluster-10207.28372|Cluster-10207.4543|Cluster-10207.21397|Cluster-10207.17955|Cluster-10207.33117
KEGG	ko05220	Chronic myeloid leukemia	2|929	14|7017	0.590104	1	2	Cluster-10207.13821|Cluster-10207.17115
KEGG	ko04668	TNF signaling pathway	1|929	6|7017	0.592417	1	1	Cluster-10207.13821
KEGG	ko05216	Thyroid cancer	1|929	6|7017	0.592417	1	1	Cluster-10207.13821
KEGG	ko00072	Synthesis and degradation of ketone bodies	1|929	6|7017	0.592417	1	1	Cluster-10207.20575
KEGG	ko04917	Prolactin signaling pathway	1|929	6|7017	0.592417	1	1	Cluster-10207.13821
KEGG	ko04320	Dorso-ventral axis formation	1|929	6|7017	0.592417	1	1	Cluster-10207.13821
KEGG	ko05212	Pancreatic cancer	3|929	22|7017	0.593226	1	3	Cluster-10207.13821|Cluster-10207.20325|Cluster-10207.17115
KEGG	ko04650	Natural killer cell mediated cytotoxicity	4|929	30|7017	0.59768	1	4	Cluster-10207.5820|Cluster-10207.13821|Cluster-10207.23193|Cluster-10207.20325
KEGG	ko00760	Nicotinate and nicotinamide metabolism	5|929	38|7017	0.602487	1	5	Cluster-10207.22115|Cluster-10207.11838|Cluster-10207.4615|Cluster-10207.12647|Cluster-10207.17919
KEGG	ko05410	Hypertrophic cardiomyopathy (HCM)	4|929	31|7017	0.621283	1	4	Cluster-10207.4543|Cluster-10207.21397|Cluster-10207.33117|Cluster-10207.16316
KEGG	ko04370	VEGF signaling pathway	4|929	31|7017	0.621283	1	4	Cluster-10207.5820|Cluster-10207.13821|Cluster-10207.23193|Cluster-10207.20325
KEGG	ko04662	B cell receptor signaling pathway	4|929	31|7017	0.621283	1	4	Cluster-10207.5820|Cluster-10207.13821|Cluster-10207.23193|Cluster-10207.20325
KEGG	ko05014	Amyotrophic lateral sclerosis (ALS)	5|929	39|7017	0.623495	1	5	Cluster-10207.20325|Cluster-10207.18807|Cluster-10207.18232|Cluster-10207.5820|Cluster-10207.23193
KEGG	ko04213	Longevity regulating pathway - multiple species	10|929	78|7017	0.625635	1	10	Cluster-10207.36401|Cluster-10207.33117|Cluster-10207.24279|Cluster-10207.20825|Cluster-10207.16838|Cluster-10207.16316|Cluster-10207.4543|Cluster-10207.21397|Cluster-10207.17955|Cluster-10207.18232
KEGG	ko04724	Glutamatergic synapse	6|929	47|7017	0.626428	1	6	Cluster-10207.5820|Cluster-10207.13821|Cluster-10207.22519|Cluster-10207.18246|Cluster-10207.23193|Cluster-10207.17318
KEGG	ko04914	Progesterone-mediated oocyte maturation	7|929	55|7017	0.629709	1	7	Cluster-10207.13821|Cluster-10207.21941|Cluster-10207.29906|Cluster-10207.33382|Cluster-10207.17445|Cluster-10207.24817|Cluster-10207.26734
KEGG	ko05134	Legionellosis	13|929	102|7017	0.637969	1	13	Cluster-10207.36401|Cluster-453.0|Cluster-10207.21200|Cluster-10207.20799|Cluster-10207.24279|Cluster-10207.28272|Cluster-10207.6879|Cluster-10207.28904|Cluster-10207.5532|Cluster-10207.20338|Cluster-418.0|Cluster-4571.0|Cluster-6747.0
KEGG	ko04931	Insulin resistance	10|929	79|7017	0.640199	1	10	Cluster-10207.33117|Cluster-10207.24402|Cluster-10207.21326|Cluster-10207.22501|Cluster-10207.16316|Cluster-10207.8579|Cluster-10207.2045|Cluster-10207.4543|Cluster-10207.21397|Cluster-10207.17955
KEGG	ko04550	Signaling pathways regulating pluripotency of stem cells	1|929	7|7017	0.641479	1	1	Cluster-10207.13821
KEGG	ko04725	Cholinergic synapse	1|929	7|7017	0.641479	1	1	Cluster-10207.13821
KEGG	ko04919	Thyroid hormone signaling pathway	9|929	72|7017	0.651731	1	9	Cluster-10207.21121|Cluster-10207.5033|Cluster-10207.25431|Cluster-10207.13821|Cluster-10207.22340|Cluster-10207.21467|Cluster-10207.35206|Cluster-10207.17907|Cluster-10207.24683
KEGG	ko05020	Prion diseases	2|929	16|7017	0.655651	1	2	Cluster-10207.13821|Cluster-10207.18232
KEGG	ko04145	Phagosome	19|929	150|7017	0.659713	1	19	Cluster-10207.22836|Cluster-10207.21911|Cluster-10207.22919|Cluster-10207.28535|Cluster-10207.20325|Cluster-10207.15881|Cluster-10207.20737|Cluster-10207.18952|Cluster-10207.19290|Cluster-10207.2309|Cluster-10207.31817|Cluster-10207.9699|Cluster-10472.0|Cluster-10207.18655|Cluster-10207.21549|Cluster-10207.36450|Cluster-10207.21501|Cluster-10207.9466|Cluster-10207.21453
KEGG	ko04924	Renin secretion	4|929	33|7017	0.665785	1	4	Cluster-10207.5820|Cluster-10207.19232|Cluster-10207.23193|Cluster-8660.0
KEGG	ko05214	Glioma	4|929	33|7017	0.665785	1	4	Cluster-10207.13821|Cluster-10207.19232|Cluster-10207.21326|Cluster-10207.17115
KEGG	ko00600	Sphingolipid metabolism	3|929	25|7017	0.671595	1	3	Cluster-10207.17030|Cluster-10207.10608|Cluster-10207.11037
KEGG	ko04146	Peroxisome	13|929	105|7017	0.675153	1	13	Cluster-10207.4015|Cluster-10207.16599|Cluster-10207.28507|Cluster-10207.22051|Cluster-10207.26290|Cluster-10207.17561|Cluster-10207.15200|Cluster-10207.16587|Cluster-10207.24020|Cluster-10207.19695|Cluster-10207.18232|Cluster-10207.19718|Cluster-10207.28029
KEGG	ko04010	MAPK signaling pathway	7|929	58|7017	0.67971	1	7	Cluster-10207.36401|Cluster-10207.5820|Cluster-10207.13821|Cluster-10207.24279|Cluster-10207.14096|Cluster-10207.20325|Cluster-10207.23193
KEGG	ko03320	PPAR signaling pathway	11|929	90|7017	0.683484	1	11	Cluster-10207.28507|Cluster-10207.22051|Cluster-10207.12974|Cluster-10207.26290|Cluster-2106.0|Cluster-10207.8744|Cluster-10207.21014|Cluster-10207.25966|Cluster-12140.0|Cluster-10207.19718|Cluster-11518.0
KEGG	ko04974	Protein digestion and absorption	1|929	8|7017	0.684638	1	1	Cluster-10207.37365
KEGG	ko00790	Folate biosynthesis	2|929	17|7017	0.685146	1	2	Cluster-10207.6634|Cluster-10207.27840
KEGG	ko04910	Insulin signaling pathway	17|929	138|7017	0.695288	1	17	Cluster-8924.0|Cluster-10207.14213|Cluster-10207.22501|Cluster-10207.16316|Cluster-10207.12578|Cluster-10207.8579|Cluster-10207.23339|Cluster-10207.14097|Cluster-10207.13821|Cluster-10207.33117|Cluster-10207.10908|Cluster-10207.26816|Cluster-10207.28502|Cluster-10207.4543|Cluster-10207.21397|Cluster-10207.17955|Cluster-10207.19232
KEGG	ko01524	Platinum drug resistance	7|929	60|7017	0.710564	1	7	Cluster-10207.5830|Cluster-10207.13821|Cluster-10207.28894|Cluster-10207.32198|Cluster-10207.20749|Cluster-10207.9991|Cluster-10207.21357
KEGG	ko00511	Other glycan degradation	2|929	18|7017	0.712534	1	2	Cluster-10207.16910|Cluster-10207.24540
KEGG	ko00670	One carbon pool by folate	3|929	27|7017	0.717328	1	3	Cluster-10207.14707|Cluster-10207.18554|Cluster-10207.19057
KEGG	ko05211	Renal cell carcinoma	3|929	27|7017	0.717328	1	3	Cluster-10207.24696|Cluster-10207.13821|Cluster-10207.20325
KEGG	ko04912	GnRH signaling pathway	5|929	44|7017	0.717987	1	5	Cluster-10207.13821|Cluster-10207.19232|Cluster-10207.17318|Cluster-10207.18246|Cluster-10207.22519
KEGG	ko04152	AMPK signaling pathway	19|929	156|7017	0.718531	1	19	Cluster-10207.8806|Cluster-10207.33117|Cluster-10207.22808|Cluster-10207.8455|Cluster-10207.16493|Cluster-1193.1|Cluster-10207.2578|Cluster-10207.24651|Cluster-10207.12578|Cluster-2106.0|Cluster-10207.21025|Cluster-10207.16316|Cluster-10207.26816|Cluster-10207.4543|Cluster-10207.18776|Cluster-10207.21397|Cluster-10207.17955|Cluster-11518.0|Cluster-10207.8002
KEGG	ko03450	Non-homologous end-joining	1|929	9|7017	0.722605	1	1	Cluster-10207.26013
KEGG	ko00603	Glycosphingolipid biosynthesis - globo series	1|929	9|7017	0.722605	1	1	Cluster-10207.18342
KEGG	ko00640	Propanoate metabolism	4|929	36|7017	0.725557	1	4	Cluster-10207.9880|Cluster-10207.21411|Cluster-10207.12550|Cluster-10207.24318
KEGG	ko04510	Focal adhesion	5|929	45|7017	0.734697	1	5	Cluster-10207.8744|Cluster-10207.21326|Cluster-10207.13821|Cluster-10207.20325|Cluster-10207.8579
KEGG	ko04664	Fc epsilon RI signaling pathway	2|929	19|7017	0.737893	1	2	Cluster-10207.13821|Cluster-10207.20325
KEGG	ko04062	Chemokine signaling pathway	2|929	19|7017	0.737893	1	2	Cluster-10207.13821|Cluster-10207.20325
KEGG	ko00400	Phenylalanine, tyrosine and tryptophan biosynthesis	8|929	71|7017	0.749217	1	8	Cluster-10207.16550|Cluster-10207.34140|Cluster-10207.13962|Cluster-10207.21035|Cluster-10207.23701|Cluster-10207.18735|Cluster-10207.22422|Cluster-10207.19225
KEGG	ko04212	Longevity regulating pathway - worm	8|929	71|7017	0.749217	1	8	Cluster-10207.7945|Cluster-10207.21326|Cluster-10207.13543|Cluster-2106.0|Cluster-10207.29142|Cluster-10207.17955|Cluster-11518.0|Cluster-10207.8131
KEGG	ko04976	Bile secretion	5|929	46|7017	0.750674	1	5	Cluster-10207.21025|Cluster-10207.12634|Cluster-10207.22232|Cluster-10207.8653|Cluster-10207.32387
KEGG	ko00941	Flavonoid biosynthesis	5|929	46|7017	0.750674	1	5	Cluster-10207.23135|Cluster-10207.16366|Cluster-10207.8610|Cluster-10207.19062|Cluster-10207.31766
KEGG	ko04940	Type I diabetes mellitus	1|929	10|7017	0.756004	1	1	Cluster-10207.25630
KEGG	ko00280	Valine, leucine and isoleucine degradation	6|929	55|7017	0.758324	1	6	Cluster-10207.23846|Cluster-10207.2789|Cluster-10207.19718|Cluster-10207.21411|Cluster-10207.24365|Cluster-10207.20575
KEGG	ko03070	Bacterial secretion system	2|929	20|7017	0.761316	1	2	Cluster-10207.10042|Cluster-10207.29948
KEGG	ko00290	Valine, leucine and isoleucine biosynthesis	2|929	20|7017	0.761316	1	2	Cluster-10207.31122|Cluster-10207.5474
KEGG	ko04360	Axon guidance	5|929	47|7017	0.765923	1	5	Cluster-10207.8744|Cluster-10207.5820|Cluster-10207.13821|Cluster-10207.23193|Cluster-10207.20325
KEGG	ko05206	MicroRNAs in cancer	8|929	73|7017	0.773776	1	8	Cluster-10207.32387|Cluster-10207.21326|Cluster-10207.17115|Cluster-10207.24349|Cluster-10207.8653|Cluster-10207.19425|Cluster-10207.12634|Cluster-10207.22232
KEGG	ko00410	beta-Alanine metabolism	5|929	48|7017	0.780453	1	5	Cluster-10207.25630|Cluster-10207.2789|Cluster-10207.18801|Cluster-10207.22316|Cluster-10207.24365
KEGG	ko05200	Pathways in cancer	9|929	82|7017	0.781264	1	9	Cluster-10207.13821|Cluster-10207.21326|Cluster-10207.21941|Cluster-10207.29906|Cluster-10207.17115|Cluster-10207.24817|Cluster-10207.20325|Cluster-10207.24696|Cluster-10207.26734
KEGG	ko04611	Platelet activation	2|929	21|7017	0.782901	1	2	Cluster-10207.13821|Cluster-10207.8579
KEGG	ko00660	C5-Branched dibasic acid metabolism	1|929	11|7017	0.785383	1	1	Cluster-10207.31122
KEGG	ko04723	Retrograde endocannabinoid signaling	3|929	31|7017	0.793731	1	3	Cluster-10207.22702|Cluster-10207.13821|Cluster-10207.9304
KEGG	ko04921	Oxytocin signaling pathway	10|929	92|7017	0.798553	1	10	Cluster-10207.5820|Cluster-10207.33117|Cluster-1193.1|Cluster-10207.16316|Cluster-10207.8579|Cluster-10207.13821|Cluster-10207.19232|Cluster-10207.4543|Cluster-10207.21397|Cluster-10207.23193
KEGG	ko00630	Glyoxylate and dicarboxylate metabolism	9|929	84|7017	0.802401	1	9	Cluster-10207.14707|Cluster-10207.16599|Cluster-10207.34612|Cluster-10207.21681|Cluster-10207.16127|Cluster-10207.19665|Cluster-10207.18434|Cluster-10207.21411|Cluster-10207.16869
KEGG	ko04713	Circadian entrainment	2|929	22|7017	0.802751	1	2	Cluster-10207.13821|Cluster-10207.19232
KEGG	ko05222	Small cell lung cancer	2|929	22|7017	0.802751	1	2	Cluster-10207.21326|Cluster-10207.17115
KEGG	ko03022	Basal transcription factors	5|929	50|7017	0.80741	1	5	Cluster-10207.16906|Cluster-10207.15972|Cluster-10207.10187|Cluster-10207.15433|Cluster-10207.27882
KEGG	ko04710	Circadian rhythm	5|929	50|7017	0.80741	1	5	Cluster-10207.16316|Cluster-10207.24696|Cluster-10207.21397|Cluster-10207.33117|Cluster-10207.4543
KEGG	ko00340	Histidine metabolism	2|929	23|7017	0.820971	1	2	Cluster-10207.2789|Cluster-10207.24365
KEGG	ko00360	Phenylalanine metabolism	4|929	43|7017	0.833317	1	4	Cluster-10207.21035|Cluster-10207.22316|Cluster-10207.18801|Cluster-10207.33157
KEGG	ko00300	Lysine biosynthesis	1|929	13|7017	0.833961	1	1	Cluster-10207.5994
KEGG	ko04112	Cell cycle - Caulobacter	2|929	24|7017	0.837665	1	2	Cluster-10207.13543|Cluster-10207.8131
KEGG	ko05205	Proteoglycans in cancer	5|929	53|7017	0.842827	1	5	Cluster-10207.13821|Cluster-10207.17955|Cluster-10207.20325|Cluster-10207.8579|Cluster-10207.31399
KEGG	ko00220	Arginine biosynthesis	4|929	44|7017	0.845388	1	4	Cluster-10207.21035|Cluster-10207.30847|Cluster-10207.18896|Cluster-10207.11804
KEGG	ko04340	Hedgehog signaling pathway	2|929	25|7017	0.852936	1	2	Cluster-10207.26036|Cluster-10207.5609
KEGG	ko04670	Leukocyte transendothelial migration	1|929	14|7017	0.853958	1	1	Cluster-10207.20325
KEGG	ko04113	Meiosis - yeast	11|929	107|7017	0.854706	1	11	Cluster-10207.2588|Cluster-10207.8806|Cluster-10207.33877|Cluster-10207.11043|Cluster-10207.16493|Cluster-10207.8579|Cluster-10207.33382|Cluster-10207.17445|Cluster-10207.8527|Cluster-10207.23449|Cluster-10207.22808
KEGG	ko04014	Ras signaling pathway	6|929	64|7017	0.861764	1	6	Cluster-10207.13821|Cluster-10207.22519|Cluster-10207.18246|Cluster-10207.20325|Cluster-10207.19232|Cluster-10207.17318
KEGG	ko04666	Fc gamma R-mediated phagocytosis	8|929	82|7017	0.862729	1	8	Cluster-10207.13821|Cluster-10207.22519|Cluster-10207.6104|Cluster-10207.18246|Cluster-10207.20325|Cluster-10207.13531|Cluster-10207.17955|Cluster-10207.17318
KEGG	ko04214	Apoptosis - fly	2|929	26|7017	0.866885	1	2	Cluster-10207.13821|Cluster-10207.22459
KEGG	ko00780	Biotin metabolism	1|929	15|7017	0.871549	1	1	Cluster-10207.19490
KEGG	ko04071	Sphingolipid signaling pathway	11|929	110|7017	0.875559	1	11	Cluster-10207.8806|Cluster-10207.13821|Cluster-10207.22808|Cluster-10207.21326|Cluster-10207.22519|Cluster-10207.16493|Cluster-10207.18246|Cluster-10207.17030|Cluster-10207.11037|Cluster-10207.20325|Cluster-10207.17318
KEGG	ko04720	Long-term potentiation	5|929	57|7017	0.881517	1	5	Cluster-10207.5820|Cluster-10207.13821|Cluster-10207.23193|Cluster-10207.8579|Cluster-10207.19232
KEGG	ko04011	MAPK signaling pathway - yeast	7|929	76|7017	0.885471	1	7	Cluster-10207.13821|Cluster-10207.17072|Cluster-10207.13985|Cluster-10207.9019|Cluster-10207.27457|Cluster-10207.26045|Cluster-10207.13531
KEGG	ko04922	Glucagon signaling pathway	11|929	112|7017	0.888072	1	11	Cluster-10207.5820|Cluster-10207.33117|Cluster-10207.22501|Cluster-10207.16316|Cluster-10207.7945|Cluster-10207.9880|Cluster-10207.20186|Cluster-10207.19232|Cluster-10207.4543|Cluster-10207.21397|Cluster-10207.23193
KEGG	ko04260	Cardiac muscle contraction	2|929	28|7017	0.891201	1	2	Cluster-10207.17272|Cluster-10207.4702
KEGG	ko05210	Colorectal cancer	2|929	28|7017	0.891201	1	2	Cluster-10207.13821|Cluster-10207.20325
KEGG	ko04916	Melanogenesis	2|929	28|7017	0.891201	1	2	Cluster-10207.13821|Cluster-10207.19232
KEGG	ko04150	mTOR signaling pathway	7|929	77|7017	0.892581	1	7	Cluster-10207.33117|Cluster-10207.21326|Cluster-10207.16316|Cluster-10207.13821|Cluster-10207.21549|Cluster-10207.21397|Cluster-10207.17955
KEGG	ko04810	Regulation of actin cytoskeleton	10|929	104|7017	0.892815	1	10	Cluster-10207.12572|Cluster-10207.22919|Cluster-10207.6104|Cluster-10207.8579|Cluster-10207.24502|Cluster-10207.13821|Cluster-10207.20325|Cluster-10207.13531|Cluster-1084.0|Cluster-10207.23819
KEGG	ko05031	Amphetamine addiction	4|929	49|7017	0.895186	1	4	Cluster-10207.5820|Cluster-10207.23193|Cluster-10207.8579|Cluster-10207.19232
KEGG	ko04130	SNARE interactions in vesicular transport	4|929	49|7017	0.895186	1	4	Cluster-10207.24738|Cluster-10207.25363|Cluster-10207.22433|Cluster-10207.27163
KEGG	ko04341	Hedgehog signaling pathway - fly	3|929	39|7017	0.89549	1	3	Cluster-10207.24696|Cluster-10207.26036|Cluster-10207.5609
KEGG	ko03060	Protein export	6|929	69|7017	0.901334	1	6	Cluster-10207.15881|Cluster-10207.9466|Cluster-10207.18952|Cluster-10207.10042|Cluster-10207.29948|Cluster-10207.16933
KEGG	ko04020	Calcium signaling pathway	6|929	69|7017	0.901334	1	6	Cluster-10207.5820|Cluster-10207.5033|Cluster-1063.0|Cluster-10207.19232|Cluster-10207.23193|Cluster-10207.24683
KEGG	ko04141	Protein processing in endoplasmic reticulum	34|929	308|7017	0.903731	1	34	Cluster-10207.13857|Cluster-10207.12982|Cluster-10207.22651|Cluster-10207.17519|Cluster-10207.24817|Cluster-10207.29655|Cluster-10207.14924|Cluster-10207.19633|Cluster-10207.36401|Cluster-10207.3587|Cluster-10207.28696|Cluster-10207.14138|Cluster-10207.17004|Cluster-10207.21547|Cluster-10207.27513|Cluster-10207.9466|Cluster-10207.19708|Cluster-10207.15881|Cluster-10207.24279|Cluster-10207.18952|C…
KEGG	ko04270	Vascular smooth muscle contraction	3|929	40|7017	0.904378	1	3	Cluster-10207.13821|Cluster-10207.8579|Cluster-10207.19232
KEGG	ko04350	TGF-beta signaling pathway	3|929	40|7017	0.904378	1	3	Cluster-10207.24696|Cluster-10207.13821|Cluster-10207.17955
KEGG	ko05323	Rheumatoid arthritis	3|929	41|7017	0.912577	1	3	Cluster-10207.21549|Cluster-10207.21911|Cluster-10207.16837
KEGG	ko00983	Drug metabolism - other enzymes	1|929	18|7017	0.912603	1	1	Cluster-10207.15375
KEGG	ko04730	Long-term depression	1|929	18|7017	0.912603	1	1	Cluster-10207.13821
KEGG	ko04744	Phototransduction	1|929	18|7017	0.912603	1	1	Cluster-10207.19232
KEGG	ko04972	Pancreatic secretion	4|929	52|7017	0.91777	1	4	Cluster-10207.12753|Cluster-10207.27944|Cluster-10207.16932|Cluster-10207.20325
KEGG	ko02010	ABC transporters	4|929	52|7017	0.91777	1	4	Cluster-10207.12634|Cluster-10207.22232|Cluster-10207.8653|Cluster-10207.32387
KEGG	ko04520	Adherens junction	2|929	31|7017	0.920037	1	2	Cluster-10207.13821|Cluster-10207.20325
KEGG	ko05202	Transcriptional misregulation in cancer	6|929	72|7017	0.920064	1	6	Cluster-10207.24419|Cluster-10207.17907|Cluster-10207.17779|Cluster-10207.23899|Cluster-10207.21467|Cluster-10207.31399
KEGG	ko05100	Bacterial invasion of epithelial cells	3|929	42|7017	0.920131	1	3	Cluster-10207.8744|Cluster-10207.6104|Cluster-10207.20325
KEGG	ko04970	Salivary secretion	1|929	19|7017	0.923133	1	1	Cluster-10207.19232
KEGG	ko04115	p53 signaling pathway	4|929	53|7017	0.924268	1	4	Cluster-10207.12825|Cluster-10207.21326|Cluster-10207.33685|Cluster-10207.7721
KEGG	ko04024	cAMP signaling pathway	7|929	83|7017	0.927835	1	7	Cluster-10207.13821|Cluster-10207.22519|Cluster-10207.18246|Cluster-10207.8579|Cluster-10207.20325|Cluster-10207.19232|Cluster-10207.17318
KEGG	ko04918	Thyroid hormone synthesis	2|929	32|7017	0.927931	1	2	Cluster-10207.21606|Cluster-10207.2748
KEGG	ko04925	Aldosterone synthesis and secretion	1|929	20|7017	0.932395	1	1	Cluster-10207.19232
KEGG	ko04740	Olfactory transduction	1|929	20|7017	0.932395	1	1	Cluster-10207.19232
KEGG	ko04745	Phototransduction - fly	1|929	20|7017	0.932395	1	1	Cluster-10207.19232
KEGG	ko04971	Gastric acid secretion	1|929	20|7017	0.932395	1	1	Cluster-10207.19232
KEGG	ko04144	Endocytosis	28|929	268|7017	0.932545	1	28	Cluster-10207.20940|Cluster-10207.22519|Cluster-10207.23118|Cluster-10207.27944|Cluster-10207.10613|Cluster-10207.18591|Cluster-10207.28904|Cluster-10207.5532|Cluster-10207.34054|Cluster-10207.13531|Cluster-10207.17318|Cluster-10207.36401|Cluster-10207.26244|Cluster-10207.21336|Cluster-10207.6104|Cluster-10207.18246|Cluster-10207.28272|Cluster-10207.17397|Cluster-10207.24279|Cluster-10207.24670|C…
KEGG	ko04120	Ubiquitin mediated proteolysis	19|929	192|7017	0.933846	1	19	Cluster-10207.12825|Cluster-10207.2588|Cluster-10207.12029|Cluster-10207.33685|Cluster-10207.17297|Cluster-10207.25971|Cluster-10207.26036|Cluster-10207.24172|Cluster-10207.31485|Cluster-10207.12243|Cluster-10207.33382|Cluster-10207.17445|Cluster-10207.28267|Cluster-10207.6904|Cluster-10207.24834|Cluster-10207.24696|Cluster-10207.27513|Cluster-10207.19425|Cluster-10207.7721
KEGG	ko04142	Lysosome	10|929	113|7017	0.936631	1	10	Cluster-10207.16837|Cluster-10207.21911|Cluster-10207.39133|Cluster-7519.1|Cluster-10207.7600|Cluster-10207.20386|Cluster-11241.1|Cluster-10207.31898|Cluster-10207.16757|Cluster-8660.0
KEGG	ko05161	Hepatitis B	3|929	45|7017	0.93935	1	3	Cluster-10207.13821|Cluster-10207.21326|Cluster-10207.17115
KEGG	ko00510	N-Glycan biosynthesis	4|929	56|7017	0.94108	1	4	Cluster-10207.10839|Cluster-10207.18569|Cluster-10207.23047|Cluster-10207.32536
KEGG	ko04966	Collecting duct acid secretion	2|929	34|7017	0.941562	1	2	Cluster-10207.21549|Cluster-10207.21911
KEGG	ko00190	Oxidative phosphorylation	17|929	180|7017	0.949393	1	17	Cluster-10207.18007|Cluster-10207.4702|Cluster-10207.21488|Cluster-7237.0|Cluster-10207.20236|Cluster-10207.17272|Cluster-10207.21911|Cluster-10207.19849|Cluster-443.0|Cluster-35.1|Cluster-10207.24390|Cluster-10207.38794|Cluster-10207.21549|Cluster-10207.18223|Cluster-10207.20593|Cluster-10207.26575|Cluster-10207.23451
KEGG	ko04750	Inflammatory mediator regulation of TRP channels	2|929	36|7017	0.952717	1	2	Cluster-10207.8579|Cluster-10207.19232
KEGG	ko02020	Two-component system	1|929	23|7017	0.954009	1	1	Cluster-10207.17272
KEGG	ko04151	PI3K-Akt signaling pathway	14|929	158|7017	0.961197	1	14	Cluster-10207.8806|Cluster-10207.33117|Cluster-10207.22808|Cluster-10207.21326|Cluster-10207.16316|Cluster-10207.16493|Cluster-10207.21941|Cluster-10207.29906|Cluster-10207.24817|Cluster-10207.13821|Cluster-10207.20325|Cluster-10207.26734|Cluster-10207.17955|Cluster-10207.21397
KEGG	ko04932	Non-alcoholic fatty liver disease (NAFLD)	10|929	121|7017	0.961588	1	10	Cluster-10207.18007|Cluster-10207.33117|Cluster-10207.4702|Cluster-7237.0|Cluster-10207.17272|Cluster-10207.24651|Cluster-10207.20325|Cluster-10207.16316|Cluster-10207.4543|Cluster-10207.21397
KEGG	ko04961	Endocrine and other factor-regulated calcium reabsorption	3|929	50|7017	0.962142	1	3	Cluster-10207.12753|Cluster-10207.27944|Cluster-10207.16932
KEGG	ko05120	Epithelial cell signaling in Helicobacter pylori infection	3|929	50|7017	0.962142	1	3	Cluster-10207.21549|Cluster-10207.21911|Cluster-10207.20325
KEGG	ko05160	Hepatitis C	2|929	39|7017	0.965714	1	2	Cluster-10207.13821|Cluster-10207.24676
KEGG	ko04022	cGMP-PKG signaling pathway	6|929	85|7017	0.969824	1	6	Cluster-10207.5820|Cluster-10207.13821|Cluster-10207.8579|Cluster-1063.0|Cluster-10207.19232|Cluster-10207.23193
KEGG	ko03460	Fanconi anemia pathway	4|929	64|7017	0.970625	1	4	Cluster-10207.28894|Cluster-10207.30289|Cluster-10207.21004|Cluster-10207.29169
KEGG	ko04013	MAPK signaling pathway - fly	6|929	86|7017	0.972107	1	6	Cluster-10207.12572|Cluster-10207.13821|Cluster-10207.24502|Cluster-10207.20325|Cluster-1084.0|Cluster-10207.23819
KEGG	ko05166	HTLV-I infection	12|929	145|7017	0.972143	1	12	Cluster-10207.2588|Cluster-10207.5820|Cluster-10207.28535|Cluster-10207.1784|Cluster-10207.12137|Cluster-10207.5572|Cluster-10207.33382|Cluster-10207.12638|Cluster-10207.17445|Cluster-1063.0|Cluster-10207.23193|Cluster-10207.17115
KEGG	ko03020	RNA polymerase	2|929	41|7017	0.972389	1	2	Cluster-10207.21634|Cluster-10207.27062
KEGG	ko00563	Glycosylphosphatidylinositol(GPI)-anchor biosynthesis	1|929	27|7017	0.972488	1	1	Cluster-10207.10839
KEGG	ko05012	Parkinson's disease	11|929	138|7017	0.976302	1	11	Cluster-10207.18007|Cluster-10207.17297|Cluster-7237.0|Cluster-10207.17272|Cluster-10207.24834|Cluster-443.0|Cluster-35.1|Cluster-1063.0|Cluster-10207.4702|Cluster-10207.38794|Cluster-10207.27513
KEGG	ko04140	Regulation of autophagy	3|929	55|7017	0.976688	1	3	Cluster-10207.16316|Cluster-10207.21397|Cluster-10207.33117
KEGG	ko05168	Herpes simplex infection	10|929	129|7017	0.977369	1	10	Cluster-10207.27061|Cluster-10207.22553|Cluster-10207.27062|Cluster-10207.901|Cluster-10207.27882|Cluster-10207.24676|Cluster-10207.8579|Cluster-10207.15972|Cluster-10207.25915|Cluster-10207.14614
KEGG	ko05416	Viral myocarditis	1|929	29|7017	0.978722	1	1	Cluster-10207.20325
KEGG	ko00230	Purine metabolism	15|929	178|7017	0.979249	1	15	Cluster-10207.18661|Cluster-10207.9576|Cluster-10207.27062|Cluster-10207.18383|Cluster-10207.21731|Cluster-10207.20121|Cluster-10207.8362|Cluster-10207.21634|Cluster-10207.30847|Cluster-10207.31771|Cluster-10207.8589|Cluster-10207.25052|Cluster-10207.24021|Cluster-10207.24016|Cluster-10207.19122
KEGG	ko04261	Adrenergic signaling in cardiomyocytes	6|929	92|7017	0.982775	1	6	Cluster-10207.8806|Cluster-10207.13821|Cluster-10207.22808|Cluster-10207.16493|Cluster-10207.8579|Cluster-10207.19232
KEGG	ko00770	Pantothenate and CoA biosynthesis	1|929	31|7017	0.983544	1	1	Cluster-10207.5474
KEGG	ko04721	Synaptic vesicle cycle	6|929	94|7017	0.985385	1	6	Cluster-10207.24738|Cluster-10207.21911|Cluster-10207.25363|Cluster-10207.28206|Cluster-10207.21549|Cluster-10207.27163
KEGG	ko00970	Aminoacyl-tRNA biosynthesis	4|929	73|7017	0.987093	1	4	Cluster-10207.8818|Cluster-10207.28483|Cluster-10207.38309|Cluster-10207.26728
KEGG	ko04310	Wnt signaling pathway	6|929	96|7017	0.98762	1	6	Cluster-10207.5820|Cluster-10207.14679|Cluster-10207.20325|Cluster-10207.14736|Cluster-10207.24696|Cluster-10207.23193
KEGG	ko03420	Nucleotide excision repair	4|929	74|7017	0.988246	1	4	Cluster-10207.15433|Cluster-10207.24696|Cluster-10207.20439|Cluster-10207.28267
KEGG	ko04114	Oocyte meiosis	12|929	160|7017	0.989519	1	12	Cluster-10207.2588|Cluster-10207.8806|Cluster-10207.5820|Cluster-10207.13821|Cluster-10207.22808|Cluster-10207.16493|Cluster-10207.8579|Cluster-10207.33382|Cluster-10207.17445|Cluster-10207.19232|Cluster-10207.24696|Cluster-10207.23193
KEGG	ko04068	FoxO signaling pathway	6|929	98|7017	0.98953	1	6	Cluster-10207.33117|Cluster-10207.21326|Cluster-10207.16316|Cluster-10207.13821|Cluster-10207.4543|Cluster-10207.21397
KEGG	ko05010	Alzheimer's disease	9|929	134|7017	0.992357	1	9	Cluster-10207.5820|Cluster-10207.13821|Cluster-7237.0|Cluster-10207.25025|Cluster-10207.17272|Cluster-10207.18007|Cluster-10207.4702|Cluster-10207.19232|Cluster-10207.23193
KEGG	ko04728	Dopaminergic synapse	5|929	92|7017	0.993415	1	5	Cluster-10207.8806|Cluster-10207.16493|Cluster-10207.22808|Cluster-10207.8579|Cluster-10207.19232
KEGG	ko03015	mRNA surveillance pathway	15|929	210|7017	0.997345	1	15	Cluster-10207.22553|Cluster-10207.34997|Cluster-10207.8806|Cluster-10207.22808|Cluster-10207.22474|Cluster-10207.22201|Cluster-10207.16493|Cluster-10207.14038|Cluster-10207.8579|Cluster-10207.1294|Cluster-10207.22927|Cluster-10207.8824|Cluster-10207.24027|Cluster-10207.16018|Cluster-10207.11438
KEGG	ko03013	RNA transport	20|929	261|7017	0.997627	1	20	Cluster-10207.22553|Cluster-10207.34997|Cluster-10207.21200|Cluster-10207.22927|Cluster-10207.20799|Cluster-10207.14038|Cluster-10207.28257|Cluster-453.0|Cluster-10207.11475|Cluster-10207.18236|Cluster-10207.1294|Cluster-10207.22459|Cluster-10207.19425|Cluster-10207.20338|Cluster-418.0|Cluster-4571.0|Cluster-10207.16018|Cluster-6747.0|Cluster-10207.14223|Cluster-10207.11438
KEGG	ko04727	GABAergic synapse	1|929	48|7017	0.998151	1	1	Cluster-10207.25630
KEGG	ko04111	Cell cycle - yeast	6|929	118|7017	0.998191	1	6	Cluster-10207.2588|Cluster-10207.33877|Cluster-10207.33382|Cluster-10207.17445|Cluster-10207.24696|Cluster-10207.9927
KEGG	ko03440	Homologous recombination	1|929	49|7017	0.998375	1	1	Cluster-10207.17992
KEGG	ko04530	Tight junction	1|929	49|7017	0.998375	1	1	Cluster-10207.21326
KEGG	ko00240	Pyrimidine metabolism	7|929	133|7017	0.998645	1	7	Cluster-10207.27062|Cluster-10207.20121|Cluster-10207.21634|Cluster-10207.23790|Cluster-10207.14436|Cluster-10207.15375|Cluster-10207.21645
KEGG	ko03008	Ribosome biogenesis in eukaryotes	4|929	97|7017	0.998762	1	4	Cluster-10207.3374|Cluster-10207.27855|Cluster-10207.24626|Cluster-10207.13720
KEGG	ko04139	Regulation of mitophagy - yeast	2|929	71|7017	0.999072	1	2	Cluster-10207.21467|Cluster-10207.13531
KEGG	ko04390	Hippo signaling pathway	2|929	72|7017	0.999174	1	2	Cluster-10207.9927|Cluster-10207.8579
KEGG	ko04391	Hippo signaling pathway - fly	1|929	62|7017	0.999695	1	1	Cluster-10207.9927
KEGG	ko03030	DNA replication	1|929	62|7017	0.999695	1	1	Cluster-10207.33877
KEGG	ko03040	Spliceosome	16|929	262|7017	0.999873	1	16	Cluster-10207.36401|Cluster-10207.22553|Cluster-10207.6904|Cluster-10207.31399|Cluster-10207.32326|Cluster-10207.33524|Cluster-10207.24279|Cluster-10207.16041|Cluster-10207.3151|Cluster-10207.25915|Cluster-10207.20294|Cluster-10207.23165|Cluster-10207.14614|Cluster-10207.5043|Cluster-10207.15388|Cluster-10207.17890
KEGG	ko04110	Cell cycle	6|929	150|7017	0.999914	1	6	Cluster-10207.2588|Cluster-10207.33877|Cluster-10207.33382|Cluster-10207.17445|Cluster-10207.24696|Cluster-10207.17115
KEGG	ko03050	Proteasome	1|929	73|7017	0.999926	1	1	Cluster-10207.24541
KEGG	ko05016	Huntington's disease	8|929	179|7017	0.999938	1	8	Cluster-10207.18007|Cluster-10207.27062|Cluster-7237.0|Cluster-10207.17272|Cluster-1063.0|Cluster-10207.4702|Cluster-10207.21467|Cluster-10207.18232
KEGG	ko05034	Alcoholism	4|929	127|7017	0.999946	1	4	Cluster-10207.13821|Cluster-10207.19232|Cluster-10207.8579|Cluster-10207.17779
KEGG	ko05322	Systemic lupus erythematosus	1|929	84|7017	0.999982	1	1	Cluster-10207.17779
KEGG	ko03010	Ribosome	40|929	569|7017	0.999998	1	40	Cluster-10207.24263|Cluster-1078.0|Cluster-10207.12568|Cluster-10207.8315|Cluster-3094.1|Cluster-1617.0|Cluster-10207.28607|Cluster-10207.36452|Cluster-2509.0|Cluster-8659.0|Cluster-10207.3715|Cluster-10207.14951|Cluster-5335.0|Cluster-639.0|Cluster-1905.1|Cluster-10207.35509|Cluster-10207.10899|Cluster-10207.3290|Cluster-10207.35053|Cluster-10207.14826|Cluster-10207.5109|Cluster-10207.27799|Clus…
KEGG	ko05169	Epstein-Barr virus infection	7|929	208|7017	0.999999	1	7	Cluster-10207.36401|Cluster-10207.27062|Cluster-10207.20121|Cluster-10207.24676|Cluster-10207.24279|Cluster-10207.24541|Cluster-10207.10187
KEGG	ko05203	Viral carcinogenesis	4|929	171|7017	1	1	4	Cluster-10207.2588|Cluster-10207.13821|Cluster-10207.10187|Cluster-10207.20325

## Sheet: Sheet1
Category	ID	Description	GeneRatio	BgRatio	pvalue	padj	Count	geneID
KEGG	ko04540	Gap junction	9|214	41|7017	2.02535e-05	0.00403044	9	Cluster-10207.19290|Cluster-10207.2718|Cluster-10207.20737|Cluster-10207.2309|Cluster-10207.37938|Cluster-10207.22836|Cluster-10207.14440|Cluster-10207.36450|Cluster-10207.36451
KEGG	ko05130	Pathogenic Escherichia coli infection	9|214	55|7017	0.000151636	0.0150878	9	Cluster-10207.19290|Cluster-10207.2718|Cluster-10207.20737|Cluster-10207.2309|Cluster-10207.37938|Cluster-10207.22836|Cluster-10207.14440|Cluster-10207.36450|Cluster-10207.36451
KEGG	ko00073	Cutin, suberine and wax biosynthesis	6|214	24|7017	0.000276121	0.018316	6	Cluster-10207.9649|Cluster-10207.24198|Cluster-10207.5780|Cluster-10207.16233|Cluster-10207.11295|Cluster-10207.26731
KEGG	ko03320	PPAR signaling pathway	10|214	90|7017	0.00109016	0.0542355	10	Cluster-10207.20408|Cluster-10207.12974|Cluster-10207.32124|Cluster-10207.22533|Cluster-10207.9506|Cluster-10207.22990|Cluster-2106.0|Cluster-10207.21014|Cluster-10207.29607|Cluster-10207.26289
KEGG	ko04920	Adipocytokine signaling pathway	7|214	56|7017	0.00331713	0.132022	7	Cluster-10207.33117|Cluster-10207.9506|Cluster-10207.29607|Cluster-10207.23644|Cluster-10207.26289|Cluster-10207.15032|Cluster-10207.30405
KEGG	ko00940	Phenylpropanoid biosynthesis	11|214	137|7017	0.00655837	0.217519	11	Cluster-10207.21657|Cluster-10207.3259|Cluster-10207.27003|Cluster-10207.21836|Cluster-10207.20162|Cluster-10207.16742|Cluster-9740.0|Cluster-10207.10401|Cluster-10207.25284|Cluster-10207.5616|Cluster-10207.29518
KEGG	ko01212	Fatty acid metabolism	8|214	90|7017	0.0113237	0.286453	8	Cluster-10207.26289|Cluster-10207.28550|Cluster-10207.20750|Cluster-10207.9506|Cluster-2106.0|Cluster-10207.31308|Cluster-10207.29607|Cluster-10207.11579
KEGG	ko00061	Fatty acid biosynthesis	6|214	55|7017	0.0115157	0.286453	6	Cluster-10207.26289|Cluster-10207.28550|Cluster-10207.9506|Cluster-10207.31308|Cluster-10207.29607|Cluster-10207.11579
KEGG	ko04213	Longevity regulating pathway - multiple species	7|214	78|7017	0.0165894	0.332832	7	Cluster-10207.20870|Cluster-10207.18232|Cluster-10207.33117|Cluster-10207.23644|Cluster-3734.0|Cluster-10207.15032|Cluster-10207.30405
KEGG	ko00062	Fatty acid elongation	4|214	28|7017	0.0167252	0.332832	4	Cluster-10207.28572|Cluster-6744.0|Cluster-10207.21184|Cluster-10207.15638
KEGG	ko05410	Hypertrophic cardiomyopathy (HCM)	4|214	31|7017	0.0226489	0.384149	4	Cluster-10207.23644|Cluster-10207.33117|Cluster-10207.15032|Cluster-10207.30405
KEGG	ko00564	Glycerophospholipid metabolism	9|214	124|7017	0.0231648	0.384149	9	Cluster-10207.19092|Cluster-10207.15304|Cluster-10207.22999|Cluster-10207.13985|Cluster-10207.27417|Cluster-10207.18105|Cluster-10207.17318|Cluster-10207.17449|Cluster-10207.7841
KEGG	ko04075	Plant hormone signal transduction	19|214	358|7017	0.0269471	0.395212	19	Cluster-10207.16395|Cluster-10207.30484|Cluster-10207.27679|Cluster-10207.24029|Cluster-10207.29182|Cluster-10207.17793|Cluster-10207.14398|Cluster-10207.29831|Cluster-10207.21016|Cluster-10207.16521|Cluster-10207.17701|Cluster-10207.13924|Cluster-10207.4849|Cluster-10207.1901|Cluster-10207.27548|Cluster-10207.4678|Cluster-10207.22438|Cluster-10207.30724|Cluster-10207.16101
KEGG	ko04710	Circadian rhythm	5|214	50|7017	0.0278038	0.395212	5	Cluster-10207.23644|Cluster-10207.33117|Cluster-10207.15032|Cluster-10207.30405|Cluster-10207.24696
KEGG	ko00350	Tyrosine metabolism	4|214	38|7017	0.0409199	0.508792	4	Cluster-10207.20510|Cluster-10207.9376|Cluster-10207.32569|Cluster-10207.20596
KEGG	ko00071	Fatty acid degradation	5|214	56|7017	0.0409615	0.508792	5	Cluster-10207.29607|Cluster-10207.26289|Cluster-10207.9506|Cluster-10207.9376|Cluster-10207.20596
KEGG	ko04915	Estrogen signaling pathway	5|214	57|7017	0.0434646	0.508792	5	Cluster-8860.0|Cluster-10207.26734|Cluster-10207.20870|Cluster-3734.0|Cluster-3029.0
KEGG	ko04931	Insulin resistance	6|214	79|7017	0.0491229	0.531064	6	Cluster-10207.33117|Cluster-10207.13924|Cluster-10207.21016|Cluster-10207.23644|Cluster-10207.15032|Cluster-10207.30405
KEGG	ko00906	Carotenoid biosynthesis	4|214	41|7017	0.0507046	0.531064	4	Cluster-10207.19536|Cluster-10207.11264|Cluster-10207.11265|Cluster-10207.10482
KEGG	ko00945	Stilbenoid, diarylheptanoid and gingerol biosynthesis	3|214	25|7017	0.0552683	0.533498	3	Cluster-10207.29518|Cluster-10207.835|Cluster-10207.20162
KEGG	ko04145	Phagosome	9|214	150|7017	0.060702	0.533498	9	Cluster-10207.19290|Cluster-10207.2718|Cluster-10207.20737|Cluster-10207.2309|Cluster-10207.37938|Cluster-10207.22836|Cluster-10207.14440|Cluster-10207.36450|Cluster-10207.36451
KEGG	ko04912	GnRH signaling pathway	4|214	44|7017	0.0616572	0.533498	4	Cluster-8860.0|Cluster-10207.17318|Cluster-3029.0|Cluster-10207.7841
KEGG	ko05162	Measles	11|214	198|7017	0.0625932	0.533498	11	Cluster-10207.9970|Cluster-10207.8561|Cluster-10207.20870|Cluster-10207.2581|Cluster-10207.19157|Cluster-10207.18439|Cluster-10207.8980|Cluster-7658.0|Cluster-10207.17885|Cluster-3734.0|Cluster-10207.7721
KEGG	ko00561	Glycerolipid metabolism	6|214	85|7017	0.0643415	0.533498	6	Cluster-10207.14908|Cluster-10207.19092|Cluster-10207.18105|Cluster-10207.18923|Cluster-10207.19811|Cluster-10207.17449
KEGG	ko04211	Longevity regulating pathway	5|214	67|7017	0.0734632	0.584767	5	Cluster-10207.23644|Cluster-10207.33117|Cluster-10207.30405|Cluster-10207.15032|Cluster-10207.16272
KEGG	ko05133	Pertussis	10|214	182|7017	0.0776548	0.594358	10	Cluster-10207.9970|Cluster-10207.8561|Cluster-10207.19157|Cluster-10207.2581|Cluster-8860.0|Cluster-10207.18439|Cluster-10207.8980|Cluster-7658.0|Cluster-10207.17885|Cluster-3029.0
KEGG	ko05145	Toxoplasmosis	11|214	209|7017	0.0831219	0.605718	11	Cluster-10207.9970|Cluster-10207.8561|Cluster-10207.20870|Cluster-10207.2581|Cluster-7658.0|Cluster-10207.19157|Cluster-10207.18439|Cluster-10207.8980|Cluster-10207.17885|Cluster-10207.17746|Cluster-3734.0
KEGG	ko04921	Oxytocin signaling pathway	6|214	92|7017	0.0852267	0.605718	6	Cluster-10207.33117|Cluster-8860.0|Cluster-3029.0|Cluster-10207.23644|Cluster-10207.15032|Cluster-10207.30405
KEGG	ko00966	Glucosinolate biosynthesis	1|214	2|7017	0.0905693	0.616918	1	Cluster-10207.11586
KEGG	ko00780	Biotin metabolism	2|214	15|7017	0.0967819	0.616918	2	Cluster-10207.28550|Cluster-10207.23250
KEGG	ko04210	Apoptosis	4|214	54|7017	0.106203	0.616918	4	Cluster-10207.2718|Cluster-10207.37938|Cluster-10207.36451|Cluster-10207.36450
KEGG	ko04978	Mineral absorption	2|214	16|7017	0.10672	0.616918	2	Cluster-10207.5830|Cluster-10207.11016
KEGG	ko00592	alpha-Linolenic acid metabolism	3|214	34|7017	0.107226	0.616918	3	Cluster-10207.18578|Cluster-10207.19188|Cluster-10207.20596
KEGG	ko04140	Regulation of autophagy	4|214	55|7017	0.111292	0.616918	4	Cluster-10207.23644|Cluster-10207.33117|Cluster-10207.15032|Cluster-10207.30405
KEGG	ko05034	Alcoholism	7|214	127|7017	0.125076	0.616918	7	Cluster-6190.0|Cluster-757.0|Cluster-8860.0|Cluster-3029.0|Cluster-927.1|Cluster-1088.0|Cluster-8833.0
KEGG	ko05140	Leishmaniasis	8|214	152|7017	0.126894	0.616918	8	Cluster-10207.9970|Cluster-10207.8561|Cluster-10207.19157|Cluster-10207.2581|Cluster-10207.18439|Cluster-10207.8980|Cluster-7658.0|Cluster-10207.17885
KEGG	ko04744	Phototransduction	2|214	18|7017	0.127345	0.616918	2	Cluster-8860.0|Cluster-3029.0
KEGG	ko04146	Peroxisome	6|214	105|7017	0.132652	0.616918	6	Cluster-10207.9506|Cluster-10207.5780|Cluster-10207.29607|Cluster-10207.19695|Cluster-10207.26289|Cluster-10207.18232
KEGG	ko04970	Salivary secretion	2|214	19|7017	0.137982	0.616918	2	Cluster-8860.0|Cluster-3029.0
KEGG	ko01524	Platinum drug resistance	4|214	60|7017	0.138287	0.616918	4	Cluster-10207.23734|Cluster-10207.26048|Cluster-10207.24813|Cluster-10207.5830
KEGG	ko05322	Systemic lupus erythematosus	5|214	84|7017	0.144256	0.616918	5	Cluster-757.0|Cluster-8833.0|Cluster-6190.0|Cluster-1088.0|Cluster-927.1
KEGG	ko04614	Renin-angiotensin system	1|214	4|7017	0.146356	0.616918	1	Cluster-10207.22299
KEGG	ko00785	Lipoic acid metabolism	1|214	4|7017	0.146356	0.616918	1	Cluster-10207.9992
KEGG	ko00362	Benzoate degradation	1|214	4|7017	0.146356	0.616918	1	Cluster-2781.0
KEGG	ko04925	Aldosterone synthesis and secretion	2|214	20|7017	0.148804	0.616918	2	Cluster-8860.0|Cluster-3029.0
KEGG	ko04740	Olfactory transduction	2|214	20|7017	0.148804	0.616918	2	Cluster-8860.0|Cluster-3029.0
KEGG	ko04745	Phototransduction - fly	2|214	20|7017	0.148804	0.616918	2	Cluster-8860.0|Cluster-3029.0
KEGG	ko04971	Gastric acid secretion	2|214	20|7017	0.148804	0.616918	2	Cluster-8860.0|Cluster-3029.0
KEGG	ko04014	Ras signaling pathway	4|214	64|7017	0.161578	0.622144	4	Cluster-8860.0|Cluster-10207.17318|Cluster-3029.0|Cluster-10207.7841
KEGG	ko04922	Glucagon signaling pathway	6|214	112|7017	0.162449	0.622144	6	Cluster-10207.33117|Cluster-8860.0|Cluster-3029.0|Cluster-10207.23644|Cluster-10207.15032|Cluster-10207.30405
KEGG	ko04064	NF-kappa B signaling pathway	8|214	163|7017	0.164993	0.622144	8	Cluster-10207.9970|Cluster-10207.8561|Cluster-10207.19157|Cluster-10207.2581|Cluster-10207.18439|Cluster-10207.8980|Cluster-7658.0|Cluster-10207.17885
KEGG	ko04910	Insulin signaling pathway	7|214	138|7017	0.166795	0.622144	7	Cluster-10207.33117|Cluster-8860.0|Cluster-3029.0|Cluster-10207.23644|Cluster-10207.15032|Cluster-10207.30405|Cluster-10207.26816
KEGG	ko04713	Circadian entrainment	2|214	22|7017	0.170919	0.622144	2	Cluster-8860.0|Cluster-3029.0
KEGG	ko00950	Isoquinoline alkaloid biosynthesis	2|214	22|7017	0.170919	0.622144	2	Cluster-10207.20510|Cluster-10207.32569
KEGG	ko00360	Phenylalanine metabolism	3|214	43|7017	0.171949	0.622144	3	Cluster-10207.25284|Cluster-2781.0|Cluster-10207.32569
KEGG	ko04620	Toll-like receptor signaling pathway	8|214	167|7017	0.180029	0.630719	8	Cluster-10207.9970|Cluster-10207.8561|Cluster-10207.19157|Cluster-10207.2581|Cluster-10207.18439|Cluster-10207.8980|Cluster-7658.0|Cluster-10207.17885
KEGG	ko00270	Cysteine and methionine metabolism	6|214	116|7017	0.180658	0.630719	6	Cluster-10207.13851|Cluster-10207.23955|Cluster-2657.0|Cluster-10207.30313|Cluster-6300.0|Cluster-10207.24034
KEGG	ko04722	Neurotrophin signaling pathway	10|214	221|7017	0.184799	0.634051	10	Cluster-10207.9970|Cluster-10207.8561|Cluster-10207.19157|Cluster-10207.2581|Cluster-8860.0|Cluster-10207.18439|Cluster-10207.8980|Cluster-7658.0|Cluster-10207.17885|Cluster-3029.0
KEGG	ko00590	Arachidonic acid metabolism	2|214	24|7017	0.193528	0.648314	2	Cluster-2883.0|Cluster-10207.2748
KEGG	ko00941	Flavonoid biosynthesis	3|214	46|7017	0.195557	0.648314	3	Cluster-10207.29518|Cluster-6722.0|Cluster-10207.20162
KEGG	ko00253	Tetracycline biosynthesis	1|214	6|7017	0.198729	0.648314	1	Cluster-10207.31308
KEGG	ko00908	Zeatin biosynthesis	2|214	25|7017	0.204972	0.648706	2	Cluster-10207.1650|Cluster-10207.11374
KEGG	ko04212	Longevity regulating pathway - worm	4|214	71|7017	0.205369	0.648706	4	Cluster-10207.6678|Cluster-10207.5780|Cluster-2106.0|Cluster-10207.8131
KEGG	ko00626	Naphthalene degradation	1|214	7|7017	0.223702	0.685161	1	Cluster-10207.9376
KEGG	ko00450	Selenocompound metabolism	2|214	27|7017	0.228059	0.685161	2	Cluster-6300.0|Cluster-10207.13851
KEGG	ko04015	Rap1 signaling pathway	3|214	50|7017	0.228144	0.685161	3	Cluster-8860.0|Cluster-3029.0|Cluster-10207.3975
KEGG	ko05204	Chemical carcinogenesis	2|214	28|7017	0.239672	0.685161	2	Cluster-10207.9376|Cluster-10207.24813
KEGG	ko04916	Melanogenesis	2|214	28|7017	0.239672	0.685161	2	Cluster-8860.0|Cluster-3029.0
KEGG	ko05134	Legionellosis	5|214	102|7017	0.240845	0.685161	5	Cluster-3734.0|Cluster-10663.0|Cluster-10207.20870|Cluster-10207.2232|Cluster-10207.5546
KEGG	ko04150	mTOR signaling pathway	4|214	77|7017	0.245305	0.685161	4	Cluster-10207.23644|Cluster-10207.33117|Cluster-10207.15032|Cluster-10207.30405
KEGG	ko05152	Tuberculosis	11|214	266|7017	0.246528	0.685161	11	Cluster-10207.9970|Cluster-10207.8561|Cluster-10207.19157|Cluster-10207.2581|Cluster-10207.12638|Cluster-8860.0|Cluster-10207.18439|Cluster-10207.8980|Cluster-7658.0|Cluster-10207.17885|Cluster-3029.0
KEGG	ko04975	Fat digestion and absorption	1|214	8|7017	0.247897	0.685161	1	Cluster-10207.19811
KEGG	ko04612	Antigen processing and presentation	5|214	105|7017	0.258441	0.695502	5	Cluster-10207.12638|Cluster-3734.0|Cluster-10207.26734|Cluster-10207.20870|Cluster-10207.13578
KEGG	ko05142	Chagas disease (American trypanosomiasis)	8|214	186|7017	0.258629	0.695502	8	Cluster-10207.9970|Cluster-10207.8561|Cluster-10207.19157|Cluster-10207.2581|Cluster-10207.18439|Cluster-10207.8980|Cluster-7658.0|Cluster-10207.17885
KEGG	ko00982	Drug metabolism - cytochrome P450	2|214	30|7017	0.262966	0.697736	2	Cluster-10207.9376|Cluster-10207.24813
KEGG	ko00980	Metabolism of xenobiotics by cytochrome P450	2|214	31|7017	0.274622	0.719076	2	Cluster-10207.9376|Cluster-10207.24813
KEGG	ko04918	Thyroid hormone synthesis	2|214	32|7017	0.286269	0.731624	2	Cluster-2883.0|Cluster-10207.2748
KEGG	ko04024	cAMP signaling pathway	4|214	83|7017	0.286767	0.731624	4	Cluster-8860.0|Cluster-10207.17318|Cluster-3029.0|Cluster-10207.7841
KEGG	ko04923	Regulation of lipolysis in adipocytes	1|214	10|7017	0.294056	0.73187	1	Cluster-10207.18923
KEGG	ko04924	Renin secretion	2|214	33|7017	0.297897	0.73187	2	Cluster-8860.0|Cluster-3029.0
KEGG	ko05214	Glioma	2|214	33|7017	0.297897	0.73187	2	Cluster-8860.0|Cluster-3029.0
KEGG	ko02024	Quorum sensing	4|214	86|7017	0.307874	0.747158	4	Cluster-10207.29607|Cluster-10207.26289|Cluster-10207.9506|Cluster-10207.29246
KEGG	ko00250	Alanine, aspartate and glutamate metabolism	3|214	61|7017	0.321467	0.770745	3	Cluster-10207.21353|Cluster-10207.9576|Cluster-10207.30435
KEGG	ko00710	Carbon fixation in photosynthetic organisms	4|214	89|7017	0.329131	0.778588	4	Cluster-3169.0|Cluster-10207.12883|Cluster-10207.30313|Cluster-10207.26816
KEGG	ko04750	Inflammatory mediator regulation of TRP channels	2|214	36|7017	0.332563	0.778588	2	Cluster-8860.0|Cluster-3029.0
KEGG	ko01220	Degradation of aromatic compounds	1|214	12|7017	0.337389	0.780703	1	Cluster-10207.9376
KEGG	ko01040	Biosynthesis of unsaturated fatty acids	2|214	37|7017	0.344016	0.786888	2	Cluster-10207.20750|Cluster-2106.0
KEGG	ko05164	Influenza A	8|214	208|7017	0.359725	0.81347	8	Cluster-10207.9970|Cluster-10207.8561|Cluster-10207.20870|Cluster-10207.19157|Cluster-10207.18439|Cluster-7658.0|Cluster-10207.17885|Cluster-3734.0
KEGG	ko04341	Hedgehog signaling pathway - fly	2|214	39|7017	0.366725	0.817557	2	Cluster-10207.24696|Cluster-10207.12756
KEGG	ko00030	Pentose phosphate pathway	3|214	67|7017	0.372876	0.817557	3	Cluster-10207.12883|Cluster-10207.2941|Cluster-10207.26816
KEGG	ko04270	Vascular smooth muscle contraction	2|214	40|7017	0.377966	0.817557	2	Cluster-8860.0|Cluster-3029.0
KEGG	ko00565	Ether lipid metabolism	2|214	40|7017	0.377966	0.817557	2	Cluster-10207.17318|Cluster-10207.7841
KEGG	ko03020	RNA polymerase	2|214	41|7017	0.389123	0.823478	2	Cluster-10207.21634|Cluster-10207.5558
KEGG	ko04152	AMPK signaling pathway	6|214	156|7017	0.392218	0.823478	6	Cluster-10207.33117|Cluster-2106.0|Cluster-10207.26816|Cluster-10207.23644|Cluster-10207.15032|Cluster-10207.30405
KEGG	ko04068	FoxO signaling pathway	4|214	98|7017	0.393118	0.823478	4	Cluster-10207.23644|Cluster-10207.33117|Cluster-10207.15032|Cluster-10207.30405
KEGG	ko00905	Brassinosteroid biosynthesis	1|214	16|7017	0.416258	0.828353	1	Cluster-10207.4464
KEGG	ko00830	Retinol metabolism	1|214	16|7017	0.416258	0.828353	1	Cluster-10207.9376
KEGG	ko05020	Prion diseases	1|214	16|7017	0.416258	0.828353	1	Cluster-10207.18232
KEGG	ko00591	Linoleic acid metabolism	1|214	16|7017	0.416258	0.828353	1	Cluster-10207.18578
KEGG	ko00750	Vitamin B6 metabolism	1|214	16|7017	0.416258	0.828353	1	Cluster-10207.12484
KEGG	ko00625	Chloroalkane and chloroalkene degradation	1|214	17|7017	0.434466	0.856027	1	Cluster-10207.9376
KEGG	ko04976	Bile secretion	2|214	46|7017	0.443468	0.865197	2	Cluster-10207.23734|Cluster-10207.8653
KEGG	ko00983	Drug metabolism - other enzymes	1|214	18|7017	0.452108	0.868745	1	Cluster-10207.16679
KEGG	ko04724	Glutamatergic synapse	2|214	47|7017	0.454017	0.868745	2	Cluster-10207.17318|Cluster-10207.7841
KEGG	ko00730	Thiamine metabolism	1|214	19|7017	0.4692	0.873888	1	Cluster-10207.14938
KEGG	ko04621	NOD-like receptor signaling pathway	1|214	19|7017	0.4692	0.873888	1	Cluster-10207.26734
KEGG	ko04070	Phosphatidylinositol signaling system	4|214	109|7017	0.46988	0.873888	4	Cluster-8860.0|Cluster-10207.18424|Cluster-3029.0|Cluster-10207.8334
KEGG	ko05031	Amphetamine addiction	2|214	49|7017	0.474768	0.874803	2	Cluster-8860.0|Cluster-3029.0
KEGG	ko00904	Diterpenoid biosynthesis	1|214	20|7017	0.485761	0.883997	1	Cluster-10207.1035
KEGG	ko00480	Glutathione metabolism	3|214	81|7017	0.488641	0.883997	3	Cluster-2883.0|Cluster-10207.2748|Cluster-10207.24813
KEGG	ko00051	Fructose and mannose metabolism	3|214	83|7017	0.504372	0.887475	3	Cluster-10207.13949|Cluster-10207.26816|Cluster-10207.21415
KEGG	ko02010	ABC transporters	2|214	52|7017	0.504979	0.887475	2	Cluster-10207.23734|Cluster-10207.8653
KEGG	ko00230	Purine metabolism	6|214	178|7017	0.513089	0.887475	6	Cluster-10207.9576|Cluster-10207.30435|Cluster-10207.21634|Cluster-10207.5558|Cluster-10207.9682|Cluster-10207.18563
KEGG	ko00520	Amino sugar and nucleotide sugar metabolism	5|214	148|7017	0.520558	0.887475	5	Cluster-10207.32926|Cluster-10207.21415|Cluster-10207.13949|Cluster-10207.20564|Cluster-10207.16062
KEGG	ko00190	Oxidative phosphorylation	6|214	180|7017	0.523691	0.887475	6	Cluster-10207.15007|Cluster-10207.20236|Cluster-10207.26575|Cluster-11370.0|Cluster-10207.14998|Cluster-5034.0
KEGG	ko00010	Glycolysis / Gluconeogenesis	5|214	149|7017	0.526363	0.887475	5	Cluster-3169.0|Cluster-10207.9376|Cluster-10207.15048|Cluster-10207.26816|Cluster-10207.20596
KEGG	ko04626	Plant-pathogen interaction	7|214	212|7017	0.52646	0.887475	7	Cluster-8662.0|Cluster-8860.0|Cluster-10207.13151|Cluster-3029.0|Cluster-10207.17746|Cluster-10207.26734|Cluster-10207.22438
KEGG	ko00960	Tropane, piperidine and pyridine alkaloid biosynthesis	1|214	23|7017	0.532415	0.887475	1	Cluster-10207.32569
KEGG	ko00510	N-Glycan biosynthesis	2|214	56|7017	0.543469	0.887475	2	Cluster-10207.18569|Cluster-10207.32536
KEGG	ko04112	Cell cycle - Caulobacter	1|214	24|7017	0.547009	0.887475	1	Cluster-10207.8131
KEGG	ko04932	Non-alcoholic fatty liver disease (NAFLD)	4|214	121|7017	0.549202	0.887475	4	Cluster-10207.23644|Cluster-10207.33117|Cluster-10207.15032|Cluster-10207.30405
KEGG	ko04720	Long-term potentiation	2|214	57|7017	0.552761	0.887475	2	Cluster-8860.0|Cluster-3029.0
KEGG	ko00650	Butanoate metabolism	1|214	25|7017	0.561148	0.887475	1	Cluster-2781.0
KEGG	ko04340	Hedgehog signaling pathway	1|214	25|7017	0.561148	0.887475	1	Cluster-10207.12756
KEGG	ko00053	Ascorbate and aldarate metabolism	2|214	58|7017	0.561919	0.887475	2	Cluster-10207.18424|Cluster-10207.20308
KEGG	ko04010	MAPK signaling pathway	2|214	58|7017	0.561919	0.887475	2	Cluster-10207.20870|Cluster-3734.0
KEGG	ko04151	PI3K-Akt signaling pathway	5|214	158|7017	0.577133	0.904327	5	Cluster-10207.23644|Cluster-10207.26734|Cluster-10207.33117|Cluster-10207.15032|Cluster-10207.30405
KEGG	ko05211	Renal cell carcinoma	1|214	27|7017	0.58812	0.914343	1	Cluster-10207.24696
KEGG	ko04066	HIF-1 signaling pathway	2|214	63|7017	0.60568	0.934344	2	Cluster-3169.0|Cluster-10207.24696
KEGG	ko05010	Alzheimer's disease	4|214	134|7017	0.627599	0.960709	4	Cluster-3169.0|Cluster-10207.15007|Cluster-3029.0|Cluster-8860.0
KEGG	ko04723	Retrograde endocannabinoid signaling	1|214	31|7017	0.637204	0.960807	1	Cluster-10207.18923
KEGG	ko00195	Photosynthesis	2|214	67|7017	0.638248	0.960807	2	Cluster-10207.14998|Cluster-10207.10345
KEGG	ko00380	Tryptophan metabolism	1|214	32|7017	0.648535	0.960807	1	Cluster-10207.11586
KEGG	ko00100	Steroid biosynthesis	1|214	32|7017	0.648535	0.960807	1	Cluster-10207.21380
KEGG	ko04020	Calcium signaling pathway	2|214	69|7017	0.653725	0.960807	2	Cluster-8860.0|Cluster-3029.0
KEGG	ko00680	Methane metabolism	2|214	70|7017	0.661263	0.960807	2	Cluster-10207.9376|Cluster-10207.26816
KEGG	ko00400	Phenylalanine, tyrosine and tryptophan biosynthesis	2|214	71|7017	0.66867	0.960807	2	Cluster-10207.16550|Cluster-10207.32569
KEGG	ko00310	Lysine degradation	1|214	34|7017	0.670148	0.960807	1	Cluster-10207.16272
KEGG	ko05202	Transcriptional misregulation in cancer	2|214	72|7017	0.675945	0.960807	2	Cluster-6190.0|Cluster-927.1
KEGG	ko00330	Arginine and proline metabolism	2|214	72|7017	0.675945	0.960807	2	Cluster-10207.18452|Cluster-10207.7756
KEGG	ko00640	Propanoate metabolism	1|214	36|7017	0.690436	0.971595	1	Cluster-10207.31308
KEGG	ko04011	MAPK signaling pathway - yeast	2|214	76|7017	0.703754	0.971595	2	Cluster-10207.22999|Cluster-10207.13985
KEGG	ko05215	Prostate cancer	1|214	38|7017	0.709479	0.971595	1	Cluster-10207.26734
KEGG	ko00920	Sulfur metabolism	1|214	39|7017	0.718558	0.971595	1	Cluster-10207.24034
KEGG	ko05014	Amyotrophic lateral sclerosis (ALS)	1|214	39|7017	0.718558	0.971595	1	Cluster-10207.18232
KEGG	ko00720	Carbon fixation pathways in prokaryotes	1|214	40|7017	0.727353	0.971595	1	Cluster-10207.31308
KEGG	ko04350	TGF-beta signaling pathway	1|214	40|7017	0.727353	0.971595	1	Cluster-10207.24696
KEGG	ko04666	Fc gamma R-mediated phagocytosis	2|214	82|7017	0.741723	0.971595	2	Cluster-10207.17318|Cluster-10207.7841
KEGG	ko05200	Pathways in cancer	2|214	82|7017	0.741723	0.971595	2	Cluster-10207.24696|Cluster-10207.26734
KEGG	ko05231	Choline metabolism in cancer	2|214	83|7017	0.747631	0.971595	2	Cluster-10207.17318|Cluster-10207.7841
KEGG	ko04072	Phospholipase D signaling pathway	2|214	84|7017	0.753422	0.971595	2	Cluster-10207.17318|Cluster-10207.7841
KEGG	ko01200	Carbon metabolism	8|214	302|7017	0.754813	0.971595	8	Cluster-10207.2941|Cluster-3169.0|Cluster-10207.9376|Cluster-10207.30313|Cluster-10207.26816|Cluster-10207.31308|Cluster-10207.12883|Cluster-10207.24034
KEGG	ko04022	cGMP-PKG signaling pathway	2|214	85|7017	0.7591	0.971595	2	Cluster-8860.0|Cluster-3029.0
KEGG	ko04712	Circadian rhythm - plant	1|214	45|7017	0.767387	0.971595	1	Cluster-10207.7840
KEGG	ko04141	Protein processing in endoplasmic reticulum	8|214	308|7017	0.773103	0.971595	8	Cluster-10207.20870|Cluster-10207.17696|Cluster-10207.37164|Cluster-10207.29655|Cluster-10207.15845|Cluster-10207.24696|Cluster-10207.26734|Cluster-3734.0
KEGG	ko05131	Shigellosis	1|214	46|7017	0.77466	0.971595	1	Cluster-10207.3975
KEGG	ko00500	Starch and sucrose metabolism	6|214	239|7017	0.779791	0.971595	6	Cluster-10207.13949|Cluster-10207.32048|Cluster-10207.3259|Cluster-10207.26237|Cluster-10207.23835|Cluster-10207.21415
KEGG	ko03440	Homologous recombination	1|214	49|7017	0.795147	0.971595	1	Cluster-10207.10418
KEGG	ko05132	Salmonella infection	1|214	49|7017	0.795147	0.971595	1	Cluster-10207.3975
KEGG	ko04728	Dopaminergic synapse	2|214	92|7017	0.795756	0.971595	2	Cluster-8860.0|Cluster-3029.0
KEGG	ko00562	Inositol phosphate metabolism	2|214	92|7017	0.795756	0.971595	2	Cluster-10207.18424|Cluster-10207.8334
KEGG	ko04261	Adrenergic signaling in cardiomyocytes	2|214	92|7017	0.795756	0.971595	2	Cluster-8860.0|Cluster-3029.0
KEGG	ko05169	Epstein-Barr virus infection	5|214	208|7017	0.79789	0.971595	5	Cluster-10207.2581|Cluster-10207.20870|Cluster-3734.0|Cluster-10207.30194|Cluster-10207.8980
KEGG	ko00240	Pyrimidine metabolism	3|214	133|7017	0.800712	0.971595	3	Cluster-10207.16679|Cluster-10207.21634|Cluster-10207.5558
KEGG	ko00460	Cyanoamino acid metabolism	1|214	52|7017	0.813777	0.981464	1	Cluster-10207.3259
KEGG	ko04115	p53 signaling pathway	1|214	53|7017	0.819603	0.982536	1	Cluster-10207.7721
KEGG	ko04914	Progesterone-mediated oocyte maturation	1|214	55|7017	0.830716	0.98689	1	Cluster-10207.26734
KEGG	ko01230	Biosynthesis of amino acids	7|214	297|7017	0.840316	0.98689	7	Cluster-10207.16550|Cluster-10207.7756|Cluster-2657.0|Cluster-3169.0|Cluster-10207.32569|Cluster-10207.12883|Cluster-10207.24034
KEGG	ko03013	RNA transport	6|214	261|7017	0.843309	0.98689	6	Cluster-10663.0|Cluster-10207.2232|Cluster-10207.26224|Cluster-10207.1294|Cluster-10207.5546|Cluster-10207.18920
KEGG	ko01210	2-Oxocarboxylic acid metabolism	1|214	58|7017	0.846118	0.98689	1	Cluster-10207.11586
KEGG	ko00900	Terpenoid backbone biosynthesis	1|214	60|7017	0.855602	0.98689	1	Cluster-10207.14938
KEGG	ko00620	Pyruvate metabolism	2|214	107|7017	0.858115	0.98689	2	Cluster-10207.30313|Cluster-10207.31308
KEGG	ko04144	Endocytosis	6|214	268|7017	0.860111	0.98689	6	Cluster-10207.20870|Cluster-3734.0|Cluster-10207.13182|Cluster-10207.26849|Cluster-10207.17318|Cluster-10207.7841
KEGG	ko00020	Citrate cycle (TCA cycle)	1|214	62|7017	0.864502	0.98689	1	Cluster-10207.30313
KEGG	ko04071	Sphingolipid signaling pathway	2|214	110|7017	0.868287	0.98689	2	Cluster-10207.17318|Cluster-10207.7841
KEGG	ko03460	Fanconi anemia pathway	1|214	64|7017	0.872856	0.98689	1	Cluster-10207.10418
KEGG	ko04142	Lysosome	2|214	113|7017	0.877787	0.98689	2	Cluster-10207.17310|Cluster-10207.13578
KEGG	ko04114	Oocyte meiosis	3|214	160|7017	0.887243	0.991918	3	Cluster-10207.24696|Cluster-3029.0|Cluster-8860.0
KEGG	ko04111	Cell cycle - yeast	2|214	118|7017	0.892228	0.991918	2	Cluster-10207.24696|Cluster-10207.25552
KEGG	ko05206	MicroRNAs in cancer	1|214	73|7017	0.904527	0.992287	1	Cluster-10207.8653
KEGG	ko03050	Proteasome	1|214	73|7017	0.904527	0.992287	1	Cluster-10207.30194
KEGG	ko03420	Nucleotide excision repair	1|214	74|7017	0.907519	0.992287	1	Cluster-10207.24696
KEGG	ko00052	Galactose metabolism	1|214	80|7017	0.923608	0.997926	1	Cluster-10207.20265
KEGG	ko00630	Glyoxylate and dicarboxylate metabolism	1|214	84|7017	0.932751	0.997926	1	Cluster-10207.30313
KEGG	ko04013	MAPK signaling pathway - fly	1|214	86|7017	0.936904	0.997926	1	Cluster-10207.3975
KEGG	ko00040	Pentose and glucuronate interconversions	1|214	88|7017	0.940802	0.997926	1	Cluster-10207.29246
KEGG	ko04120	Ubiquitin mediated proteolysis	3|214	192|7017	0.945321	0.997926	3	Cluster-10207.24696|Cluster-10207.25971|Cluster-10207.7721
KEGG	ko04110	Cell cycle	2|214	150|7017	0.952989	0.997926	2	Cluster-10207.24696|Cluster-10207.25552
KEGG	ko04310	Wnt signaling pathway	1|214	96|7017	0.954134	0.997926	1	Cluster-10207.24696
KEGG	ko03018	RNA degradation	2|214	151|7017	0.95422	0.997926	2	Cluster-10207.1294|Cluster-10207.16013
KEGG	ko04810	Regulation of actin cytoskeleton	1|214	104|7017	0.964469	0.997926	1	Cluster-10207.3975
KEGG	ko04113	Meiosis - yeast	1|214	107|7017	0.967715	0.997926	1	Cluster-10207.25552
KEGG	ko05016	Huntington's disease	2|214	179|7017	0.978479	0.997926	2	Cluster-10207.15007|Cluster-10207.18232
KEGG	ko05012	Parkinson's disease	1|214	138|7017	0.98802	0.997926	1	Cluster-10207.15007
KEGG	ko05166	HTLV-I infection	1|214	145|7017	0.990426	0.997926	1	Cluster-10207.12638
KEGG	ko03015	mRNA surveillance pathway	2|214	210|7017	0.99088	0.997926	2	Cluster-10207.1294|Cluster-10207.18920
KEGG	ko05203	Viral carcinogenesis	1|214	171|7017	0.995842	0.997926	1	Cluster-757.0
KEGG	ko03010	Ribosome	8|214	569|7017	0.997804	0.997926	8	Cluster-10207.34469|Cluster-10207.34580|Cluster-10207.25011|Cluster-2445.0|Cluster-2645.0|Cluster-10207.11023|Cluster-10207.19835|Cluster-1251.0
KEGG	ko03040	Spliceosome	2|214	262|7017	0.997926	0.997926	2	Cluster-10207.20870|Cluster-3734.0
